# Supplementary material for: High-Throughput Transcriptomics Identifies Chemoresistance-Associated Gene Expression Signatures in Human Angiosarcoma
Source: Int J Mol Sci. 2024 Oct 9;25(19):10863. doi: 10.3390/ijms251910863 (PMC11476974; doi:10.3390/ijms251910863)
Supplement: Supplementary file 1 [file ijms-25-10863-s001.zip › Supplementary Tables.xlsx]

## Sheet: Supplementary Table 1
Gene	Log2 fold change	std error (log2)	Lower confidence limit (log2)	Upper confidence limit (log2)	Linear fold change	Lower confidence limit (linear)	Upper confidence limit (linear)	P-value	BY.p.value	method	Gene.sets	probe.ID
SPP1	-3.49	0.632	-4.72	-2.25	0.0893	0.0379	0.211	3.99e-06	0.0112	lm.nb	Costimulatory Signaling, Matrix Remodeling and Metastasis, PI3K-Akt	NM_000582.2:760
CXCL13	-2.57	0.468	-3.49	-1.65	0.168	0.0891	0.318	4.66e-06	0.0112	Wald	Cytokine and Chemokine Signaling, Lymphoid Compartment	NM_006419.2:209
CD48	-2.97	0.572	-4.09	-1.85	0.128	0.0587	0.277	1.04e-05	0.0166	lm.nb	Costimulatory Signaling, Lymphoid Compartment	NM_001778.3:413
TAF3	2.19	0.443	1.32	3.06	4.56	2.5	8.34	2.36e-05	0.0247	Wald		NM_031923.3:869
CLEC5A	-2.55	0.526	-3.58	-1.52	0.171	0.0838	0.349	3.11e-05	0.0247	Wald	Immune Cell Adhesion and Migration, Myeloid Compartment	NM_013252.2:615
GBP4	-2.44	0.513	-3.44	-1.43	0.184	0.0918	0.37	3.82e-05	0.0247	lm.nb	Interferon Signaling	NM_052941.4:1761
GMIP	-2.25	0.475	-3.18	-1.32	0.21	0.11	0.4	4.15e-05	0.0247	Wald		NM_001288998.1:1706
GBP2	-1.81	0.385	-2.57	-1.06	0.285	0.169	0.48	4.38e-05	0.0247	lm.nb	Interferon Signaling	NM_004120.4:1744
GBP1	-2.23	0.476	-3.16	-1.3	0.213	0.112	0.407	4.65e-05	0.0247	lm.nb	Interferon Signaling	NM_002053.2:1838
CD7	-2.53	0.547	-3.61	-1.46	0.173	0.0821	0.363	5.76e-05	0.027	Wald	Lymphoid Compartment	NM_006137.6:440
PLOD2	-2.43	0.53	-3.47	-1.39	0.185	0.0902	0.381	6.21e-05	0.027	lm.nb	Matrix Remodeling and Metastasis	NM_182943.2:2588
IFI35	-2.02	0.465	-2.93	-1.11	0.246	0.131	0.463	0.000122	0.0488	lm.nb	Cytotoxicity, Interferon Signaling	NM_005533.4:729
ICAM1	-1.71	0.411	-2.51	-0.9	0.307	0.175	0.536	0.000219	0.0735	lm.nb	Immune Cell Adhesion and Migration, Interferon Signaling, Matrix Remodeling and Metastasis	NM_000201.2:2253
PSMB9	-1.96	0.474	-2.89	-1.03	0.258	0.135	0.49	0.00023	0.0735	lm.nb	Antigen Presentation, Apoptosis, Cell Proliferation, Costimulatory Signaling, Hedgehog Signaling, NF-kappaB Signaling	NM_002800.4:394
PRKACB	-1.98	0.481	-2.92	-1.03	0.254	0.132	0.488	0.000245	0.0735	lm.nb	Autophagy, Cytokine and Chemokine Signaling, Hedgehog Signaling, MAPK, Wnt Signaling	NM_182948.2:805
MB21D1	-1.78	0.432	-2.62	-0.93	0.292	0.162	0.525	0.000245	0.0735	lm.nb		NM_138441.2:1198
CD69	-1.88	0.46	-2.78	-0.977	0.272	0.146	0.508	0.000265	0.0746	lm.nb	Costimulatory Signaling	NM_001781.2:88
FSTL3	-2.2	0.544	-3.27	-1.14	0.217	0.104	0.454	0.000289	0.0768	lm.nb	Angiogenesis	NM_005860.2:255
IL22RA1	2.73	0.682	1.39	4.07	6.63	2.62	16.8	0.000336	0.0782	lm.nb	Cytokine and Chemokine Signaling, Cytotoxicity, JAK-STAT Signaling	NM_021258.2:2524
ATF3	-2.42	0.607	-3.61	-1.23	0.186	0.0818	0.425	0.000341	0.0782	lm.nb	Antigen Presentation	NM_001674.3:1487
IRF1	-1.6	0.401	-2.38	-0.813	0.33	0.192	0.569	0.00035	0.0782	lm.nb	Cytotoxicity, Interferon Signaling	NM_002198.2:557
ITGAM	-2.09	0.527	-3.12	-1.06	0.235	0.115	0.481	0.000371	0.0782	lm.nb	Immune Cell Adhesion and Migration, Matrix Remodeling and Metastasis, Myeloid Compartment	NM_000632.3:1400
KLRD1	-1.75	0.441	-2.62	-0.889	0.296	0.163	0.54	0.000376	0.0782	Wald	Antigen Presentation, Cytotoxicity, Lymphoid Compartment	NM_002262.3:393
RB1	-1.44	0.367	-2.16	-0.724	0.368	0.223	0.606	0.000408	0.0813	lm.nb	Cell Proliferation, Metabolic Stress	NM_000321.2:2769
IFNAR1	-1.63	0.419	-2.45	-0.813	0.322	0.183	0.569	0.000444	0.083	lm.nb	Interferon Signaling, JAK-STAT Signaling, PI3K-Akt	NM_000629.2:461
IFIH1	-1.74	0.446	-2.61	-0.865	0.299	0.163	0.549	0.00045	0.083	lm.nb	Cytotoxicity, Interferon Signaling	NM_022168.3:3250
RASAL1	3.12	0.803	1.54	4.69	8.67	2.91	25.8	0.000492	0.0872	Wald	MAPK	NM_001193520.1:3097
ATM	-1.55	0.404	-2.34	-0.76	0.341	0.197	0.591	0.000526	0.0876	lm.nb	Cell Proliferation, DNA Damage Repair, Metabolic Stress	NM_000051.3:393
RIPK2	-1.35	0.353	-2.04	-0.662	0.391	0.242	0.632	0.000534	0.0876	lm.nb	Costimulatory Signaling	NM_003821.5:1306
FZD8	1.48	0.386	0.725	2.24	2.79	1.65	4.71	0.000549	0.0876	Wald	Wnt Signaling	NM_031866.1:890
TMEM173	-1.65	0.435	-2.5	-0.796	0.319	0.176	0.576	0.000609	0.0941	lm.nb		NM_198282.1:725
BRCA1	-1.88	0.5	-2.86	-0.897	0.272	0.138	0.537	0.00067	0.0996	lm.nb	Cell Proliferation, DNA Damage Repair, PI3K-Akt	NM_007294.3:4677
PTPRC	-1.81	0.484	-2.76	-0.863	0.285	0.148	0.55	0.000695	0.0996	lm.nb	Costimulatory Signaling, Immune Cell Adhesion and Migration	NM_080921.3:99
CD45RB	-1.87	0.501	-2.85	-0.89	0.273	0.138	0.54	0.000707	0.0996	lm.nb		ENST00000367367.1:131
CD45RO	-1.76	0.473	-2.69	-0.834	0.295	0.155	0.561	0.000731	0.0999	lm.nb		NM_080921.3:258
GZMK	-2.03	0.548	-3.1	-0.953	0.245	0.117	0.517	0.000784	0.102	lm.nb	Cytotoxicity, Lymphoid Compartment	NM_002104.2:634
LDHB	-1.51	0.408	-2.31	-0.706	0.352	0.202	0.613	0.000807	0.102	lm.nb	Metabolic Stress	NM_001174097.2:1200
KLRB1	-2.07	0.563	-3.18	-0.972	0.237	0.111	0.51	0.000809	0.102	lm.nb	Cytotoxicity, Lymphoid Compartment	NM_002258.2:85
TBXAS1	-1.93	0.528	-2.96	-0.893	0.263	0.128	0.538	0.000893	0.11	lm.nb		NM_001061.4:709
FCGR2A	-1.52	0.419	-2.34	-0.701	0.348	0.197	0.615	0.000942	0.11	lm.nb		NM_021642.3:60
CD84	-1.82	0.502	-2.81	-0.84	0.282	0.143	0.559	0.000943	0.11	lm.nb		NM_001184879.1:1015
IFI16	-1.55	0.427	-2.38	-0.709	0.342	0.192	0.612	0.000981	0.112	lm.nb	Cytotoxicity, Interferon Signaling	NM_001206567.1:2351
NBN	-1.51	0.424	-2.34	-0.676	0.352	0.198	0.626	0.00117	0.128	lm.nb	Cell Proliferation, DNA Damage Repair, Metabolic Stress	NM_002485.4:1046
TNFRSF10D	3.54	0.993	1.59	5.48	11.6	3.01	44.7	0.00118	0.128	Wald		NM_003840.4:838
MX1	-1.79	0.507	-2.79	-0.8	0.288	0.145	0.574	0.00122	0.129	lm.nb	Cytotoxicity, Interferon Signaling, Lymphoid Compartment	NM_001144925.2:1369
SAMSN1	-1.79	0.512	-2.8	-0.788	0.289	0.144	0.579	0.00136	0.132	lm.nb		NM_001256370.1:1094
PDK1	-1.53	0.437	-2.39	-0.673	0.346	0.191	0.627	0.00137	0.132	lm.nb	Hypoxia, Metabolic Stress	NM_002610.3:401
NEIL1	2.1	0.601	0.923	3.28	4.29	1.9	9.7	0.00137	0.132	lm.nb	DNA Damage Repair	NM_024608.2:1675
LAG3	-1.86	0.531	-2.9	-0.815	0.276	0.134	0.569	0.00138	0.132	lm.nb	Costimulatory Signaling, Lymphoid Compartment	NM_002286.5:1736
HIF1A	-1.38	0.396	-2.16	-0.607	0.383	0.224	0.657	0.00139	0.132	lm.nb	Autophagy, Hypoxia, Metabolic Stress, Notch Signaling	NM_181054.2:930
CXCR4	-1.75	0.502	-2.73	-0.766	0.297	0.15	0.588	0.0014	0.132	lm.nb	Cytokine and Chemokine Signaling, Immune Cell Adhesion and Migration	NM_001008540.1:1060
FAP	-1.72	0.497	-2.69	-0.747	0.303	0.155	0.596	0.00149	0.137	lm.nb		NM_004460.2:236
CD38	-1.82	0.526	-2.85	-0.785	0.284	0.139	0.58	0.00158	0.143	Wald	Lymphoid Compartment	NM_001775.2:280
CTSS	-1.47	0.429	-2.31	-0.627	0.362	0.202	0.647	0.00167	0.148	lm.nb	Antigen Presentation, Matrix Remodeling and Metastasis	NM_004079.3:685
CD79A	-3.09	0.907	-4.87	-1.31	0.117	0.0342	0.402	0.00178	0.154	Wald	Lymphoid Compartment	NM_001783.3:618
NT5E	-1.25	0.368	-1.97	-0.528	0.42	0.255	0.693	0.0018	0.154	lm.nb		NM_002526.3:3526
HLA-DQA2	2.38	0.706	0.995	3.76	5.2	1.99	13.6	0.00193	0.162	lm.nb	Antigen Presentation, Costimulatory Signaling, Immune Cell Adhesion and Migration, Interferon Signaling	NM_020056.4:90
SRP54	-1.26	0.38	-2	-0.512	0.419	0.25	0.701	0.00228	0.187	lm.nb		NM_001146282.1:951
CXCL10	-2.28	0.694	-3.64	-0.922	0.206	0.0801	0.528	0.0024	0.187	lm.nb	Cytokine and Chemokine Signaling, Lymphoid Compartment	NM_001565.3:122
NFKBIE	-1.24	0.377	-1.98	-0.5	0.424	0.254	0.707	0.0024	0.187	lm.nb	NF-kappaB Signaling	NM_004556.2:876
TDO2	-2.31	0.702	-3.69	-0.932	0.202	0.0777	0.524	0.0024	0.187	lm.nb		NM_005651.3:315
CXCL3	-2.89	0.881	-4.62	-1.17	0.135	0.0407	0.446	0.00244	0.187	loglinear	Cytokine and Chemokine Signaling, Myeloid Compartment	NM_002090.2:467
IRF2	2.21	0.675	0.89	3.54	4.64	1.85	11.6	0.00246	0.187	lm.nb	Interferon Signaling	NM_002199.3:1624
LAIR1	-1.5	0.461	-2.41	-0.6	0.353	0.189	0.66	0.00258	0.191	lm.nb		NM_001289023.2:864
CCL20	-2.49	0.764	-3.99	-0.993	0.178	0.063	0.502	0.00264	0.191	Wald	Cytokine and Chemokine Signaling, Myeloid Compartment	NM_001130046.1:295
IL1B	-2.75	0.848	-4.42	-1.09	0.148	0.0468	0.469	0.00265	0.191	loglinear	Cytokine and Chemokine Signaling, MAPK, Myeloid Compartment	NM_000576.2:1122
MAP3K12	-1.66	0.511	-2.67	-0.663	0.315	0.158	0.632	0.00267	0.191	Wald	Epigenetic Regulation, MAPK	NM_006301.3:2680
ZEB2	-1.3	0.408	-2.1	-0.501	0.406	0.233	0.707	0.00314	0.221	lm.nb		NM_001171653.1:1879
RNLS	1.57	0.499	0.595	2.55	2.97	1.51	5.86	0.0035	0.243	Wald		NM_001031709.2:726
CXCL2	-1.88	0.605	-3.07	-0.7	0.271	0.119	0.616	0.00377	0.258	lm.nb	Cytokine and Chemokine Signaling, Myeloid Compartment	NM_002089.1:435
RELB	-1.04	0.336	-1.7	-0.382	0.486	0.308	0.767	0.00397	0.268	lm.nb	MAPK, NF-kappaB Signaling	NM_006509.3:956
CXCL16	-1.34	0.435	-2.19	-0.489	0.395	0.218	0.713	0.00411	0.273	lm.nb	Cytokine and Chemokine Signaling, Lymphoid Compartment	NM_001100812.1:743
MLANA	2.78	0.902	1.01	4.55	6.87	2.02	23.4	0.00421	0.276	Wald		NM_005511.1:246
RIPK3	-1.71	0.557	-2.8	-0.617	0.306	0.144	0.652	0.00438	0.283	Wald	Apoptosis	NM_006871.3:1072
CASP1	-1.11	0.367	-1.83	-0.389	0.464	0.281	0.764	0.00488	0.311	lm.nb	Apoptosis	NM_001223.4:1050
PDCD1	-1.59	0.533	-2.63	-0.545	0.332	0.161	0.685	0.00541	0.341	Wald	Costimulatory Signaling, Immune Cell Adhesion and Migration, Lymphoid Compartment	NM_005018.1:175
GPSM3	-1.29	0.433	-2.14	-0.437	0.41	0.228	0.739	0.00553	0.341	lm.nb		NM_001276501.1:915
ERO1A	-1.38	0.465	-2.29	-0.468	0.384	0.204	0.723	0.00556	0.341	lm.nb	Metabolic Stress	NM_014584.2:963
HLA-DRA	-1.31	0.442	-2.17	-0.441	0.404	0.222	0.737	0.0057	0.346	lm.nb	Antigen Presentation, Costimulatory Signaling, Immune Cell Adhesion and Migration, Interferon Signaling	NM_019111.3:335
PARP9	-1.36	0.462	-2.26	-0.453	0.39	0.208	0.731	0.00596	0.356	lm.nb		NM_001146103.1:1188
PRKCA	-1.28	0.436	-2.13	-0.423	0.413	0.228	0.746	0.00612	0.362	lm.nb	Cell Proliferation, Hypoxia, Immune Cell Adhesion and Migration, MAPK, Matrix Remodeling and Metastasis, Metabolic Stress, PI3K-Akt, Wnt Signaling	NM_002737.2:818
LILRB4	-1.43	0.49	-2.39	-0.472	0.37	0.19	0.721	0.00623	0.364	lm.nb		NM_001278426.3:591
SELP	-1.49	0.51	-2.49	-0.491	0.356	0.178	0.711	0.00633	0.365	Wald	Immune Cell Adhesion and Migration	NM_003005.3:120
IL32	-1.26	0.436	-2.12	-0.411	0.416	0.23	0.752	0.00655	0.373	lm.nb	Cytokine and Chemokine Signaling	NM_004221.4:358
TNFRSF1B	-1.44	0.5	-2.42	-0.456	0.369	0.187	0.729	0.00707	0.398	lm.nb	NF-kappaB Signaling	NM_001066.2:596
LDHA	-1.08	0.377	-1.82	-0.341	0.473	0.283	0.789	0.0072	0.401	lm.nb	Hypoxia, Metabolic Stress	NM_001135239.1:1053
SERPINA1	-1.77	0.619	-2.98	-0.553	0.294	0.127	0.682	0.00743	0.402	lm.nb	Myeloid Compartment	NM_001127702.1:963
LAMB3	-1.7	0.594	-2.86	-0.53	0.309	0.138	0.692	0.00743	0.402	lm.nb	Matrix Remodeling and Metastasis, Myeloid Compartment, PI3K-Akt	NM_000228.2:3350
FCGR2B	-1.39	0.489	-2.35	-0.435	0.381	0.196	0.74	0.00747	0.402	lm.nb		NM_001002273.1:870
TGFB2	-1.55	0.545	-2.62	-0.483	0.341	0.163	0.716	0.00756	0.402	lm.nb	MAPK, Matrix Remodeling and Metastasis, TGF-beta Signaling	NM_001135599.3:1972
HLA-DMB	-1.28	0.452	-2.17	-0.396	0.411	0.222	0.76	0.00778	0.409	lm.nb	Antigen Presentation, Immune Cell Adhesion and Migration	NM_002118.3:20
CASP3	-1.13	0.401	-1.92	-0.346	0.456	0.265	0.787	0.00799	0.416	lm.nb	Apoptosis, MAPK, Matrix Remodeling and Metastasis	NM_032991.2:1002
ZEB1	-1.14	0.405	-1.93	-0.346	0.454	0.262	0.787	0.00818	0.419	lm.nb		NM_001128128.2:2292
GZMA	-1.77	0.628	-3	-0.535	0.294	0.125	0.69	0.00822	0.419	lm.nb	Cytotoxicity, Lymphoid Compartment	NM_006144.3:215
IL6	-2.91	1.04	-4.96	-0.872	0.133	0.0322	0.546	0.00853	0.43	loglinear	Cytokine and Chemokine Signaling, Hypoxia, JAK-STAT Signaling, Metabolic Stress, PI3K-Akt	NM_000600.3:484
PECAM1	-1.4	0.503	-2.39	-0.418	0.378	0.191	0.748	0.00865	0.431	lm.nb	Immune Cell Adhesion and Migration, Matrix Remodeling and Metastasis	NM_000442.4:2492
MRE11	-1.11	0.399	-1.89	-0.327	0.464	0.269	0.797	0.00896	0.442	lm.nb		NM_001330347.1:2169
SIRPB2	-1.52	0.548	-2.59	-0.444	0.349	0.166	0.735	0.00924	0.452	Wald	Myeloid Compartment	NM_001134836.1:600
BLM	1.16	0.421	0.331	1.98	2.23	1.26	3.95	0.00983	0.473	Wald	Apoptosis, Cell Proliferation, DNA Damage Repair	NM_000057.3:1434
CD28	-1.64	0.598	-2.81	-0.463	0.322	0.143	0.726	0.00999	0.473	lm.nb	Costimulatory Signaling, Immune Cell Adhesion and Migration, Lymphoid Compartment	NM_001243077.1:438
IL2RB	-1.61	0.591	-2.77	-0.454	0.327	0.146	0.73	0.0101	0.473	lm.nb	Costimulatory Signaling, Cytokine and Chemokine Signaling, JAK-STAT Signaling, PI3K-Akt	NM_000878.2:1980
AREG	-1.86	0.683	-3.2	-0.524	0.275	0.109	0.695	0.0101	0.473	lm.nb	Myeloid Compartment	NM_001657.3:717
PIK3R1	-1.12	0.412	-1.93	-0.315	0.459	0.263	0.804	0.0102	0.473	lm.nb	Autophagy, Costimulatory Signaling, Cytokine and Chemokine Signaling, Hypoxia, Immune Cell Adhesion and Migration, JAK-STAT Signaling, MAPK, Metabolic Stress, PI3K-Akt	NM_001242466.1:889
PDCD1LG2	-1.28	0.473	-2.21	-0.351	0.412	0.217	0.784	0.0108	0.498	lm.nb	Costimulatory Signaling, Immune Cell Adhesion and Migration	NM_025239.3:235
NKG7	-1.54	0.575	-2.67	-0.417	0.343	0.157	0.749	0.0113	0.514	lm.nb		NM_005601.3:633
CD5	-1.5	0.56	-2.6	-0.401	0.354	0.165	0.757	0.0115	0.519	lm.nb	Lymphoid Compartment	NM_001346456.1:1526
ITGA2	-1.27	0.482	-2.22	-0.33	0.413	0.215	0.796	0.0125	0.557	lm.nb	Immune Cell Adhesion and Migration, Matrix Remodeling and Metastasis, PI3K-Akt	NM_002203.3:903
TGFBR1	-1.18	0.455	-2.08	-0.293	0.44	0.237	0.816	0.0137	0.596	lm.nb	MAPK, TGF-beta Signaling	NM_001130916.2:3011
MAP3K5	-1.25	0.481	-2.19	-0.309	0.42	0.219	0.807	0.0138	0.596	lm.nb	MAPK, Metabolic Stress	NM_005923.3:3371
TNKS	-1.09	0.418	-1.9	-0.266	0.471	0.267	0.832	0.014	0.596	lm.nb	DNA Damage Repair	NM_003747.2:1948
TNFRSF18	-1.32	0.507	-2.31	-0.324	0.401	0.201	0.799	0.014	0.596	Wald	NF-kappaB Signaling	NM_148901.1:282
VSIR	-1.39	0.535	-2.43	-0.337	0.383	0.185	0.791	0.0141	0.596	lm.nb		NM_022153.1:185
VEGFB	-1.16	0.448	-2.04	-0.283	0.447	0.243	0.822	0.0142	0.596	lm.nb	Angiogenesis, MAPK, PI3K-Akt	NM_003377.3:687
VCAM1	-1.29	0.497	-2.26	-0.313	0.41	0.208	0.805	0.0142	0.596	lm.nb	Immune Cell Adhesion and Migration, Interferon Signaling, Matrix Remodeling and Metastasis	NM_001078.3:2535
CCL7	-1.99	0.772	-3.5	-0.475	0.252	0.0884	0.719	0.0148	0.617	Wald	Cytokine and Chemokine Signaling	NM_006273.3:588
CXCL8	-3.8	1.48	-6.71	-0.901	0.0716	0.00957	0.536	0.0149	0.617	loglinear	Cytokine and Chemokine Signaling, Metabolic Stress	NM_000584.3:170
P4HA2	-1.42	0.553	-2.5	-0.332	0.375	0.177	0.794	0.0152	0.622	lm.nb		NM_001017973.1:1748
TAP1	-0.93	0.364	-1.64	-0.217	0.525	0.32	0.861	0.0154	0.625	lm.nb	Antigen Presentation	NM_000593.5:1000
CSF1R	-1.11	0.435	-1.96	-0.254	0.465	0.257	0.839	0.0159	0.638	lm.nb	Cytokine and Chemokine Signaling, MAPK, Myeloid Compartment, PI3K-Akt	NM_005211.3:958
ROBO4	-1.34	0.527	-2.37	-0.306	0.395	0.193	0.809	0.016	0.638	lm.nb		NM_019055.5:3080
ITGA4	-1.7	0.671	-3.01	-0.384	0.308	0.124	0.766	0.0163	0.643	loglinear	Immune Cell Adhesion and Migration, Matrix Remodeling and Metastasis, PI3K-Akt	NM_000885.5:1019
ADAM12	-1.47	0.582	-2.61	-0.329	0.361	0.164	0.796	0.0166	0.646	lm.nb		NM_003474.5:638
ARID1A	-1.22	0.483	-2.16	-0.272	0.43	0.223	0.828	0.0166	0.646	lm.nb	Epigenetic Regulation	NM_006015.4:1670
CENPF	-1.48	0.592	-2.64	-0.316	0.359	0.161	0.803	0.0178	0.689	lm.nb	Cell Proliferation	NM_016343.3:9260
TNFSF18	2.65	1.07	0.565	4.74	6.29	1.48	26.8	0.0181	0.695	Wald	NF-kappaB Signaling	NM_005092.3:350
HK2	-1.17	0.474	-2.1	-0.244	0.443	0.233	0.844	0.0186	0.707	lm.nb	Hypoxia, Metabolic Stress	NM_000189.4:2883
HLA-DPA1	-1.04	0.419	-1.86	-0.214	0.488	0.276	0.862	0.0189	0.711	lm.nb	Antigen Presentation, Costimulatory Signaling, Immune Cell Adhesion and Migration, Interferon Signaling	NM_033554.2:857
SMAD5	-1.24	0.502	-2.22	-0.253	0.424	0.215	0.839	0.0191	0.716	lm.nb	TGF-beta Signaling	NM_005903.5:5007
MICB	-1.3	0.53	-2.33	-0.258	0.407	0.198	0.836	0.0199	0.738	lm.nb		NM_005931.3:1387
TREM1	-2.27	0.943	-4.12	-0.422	0.207	0.0576	0.746	0.0218	0.795	loglinear	Myeloid Compartment	NM_001242589.2:101
LIF	-1.95	0.813	-3.55	-0.36	0.258	0.0855	0.779	0.022	0.795	loglinear	Cytotoxicity, JAK-STAT Signaling, Myeloid Compartment	NM_002309.4:3740
RAD51	-1.42	0.592	-2.59	-0.264	0.372	0.167	0.833	0.0221	0.795	Wald	Cell Proliferation, DNA Damage Repair	NM_133487.3:1570
PSMB8	-0.99	0.412	-1.8	-0.182	0.503	0.288	0.881	0.0221	0.795	lm.nb	Antigen Presentation, Apoptosis, Cell Proliferation, Costimulatory Signaling, Hedgehog Signaling, Interferon Signaling, NF-kappaB Signaling	NM_004159.4:1080
TNFSF12	-1.51	0.628	-2.74	-0.275	0.352	0.15	0.826	0.0223	0.798	loglinear	NF-kappaB Signaling	NM_003809.2:339
BAX	1.66	0.693	0.297	3.01	3.15	1.23	8.08	0.0228	0.808	lm.nb	Apoptosis	NM_004324.3:330
NF1	-1.23	0.518	-2.25	-0.215	0.426	0.211	0.862	0.0236	0.83	lm.nb	MAPK	NM_000267.3:1260
TPM1	-1.85	0.786	-3.39	-0.313	0.277	0.0952	0.805	0.0245	0.855	loglinear	Angiogenesis	NM_000366.5:830
PTGS2	-2.13	0.904	-3.9	-0.354	0.229	0.067	0.782	0.0248	0.856	loglinear	Costimulatory Signaling, Myeloid Compartment	NM_000963.1:495
CD3E	-1.25	0.532	-2.29	-0.207	0.42	0.204	0.866	0.025	0.856	lm.nb	Costimulatory Signaling, Lymphoid Compartment	NM_000733.3:233
STAT1	-0.908	0.387	-1.67	-0.15	0.533	0.315	0.901	0.025	0.856	lm.nb	Cytokine and Chemokine Signaling, Cytotoxicity, Interferon Signaling, JAK-STAT Signaling, Lymphoid Compartment	NM_007315.3:239
FCGR1A	-1.12	0.478	-2.05	-0.179	0.461	0.241	0.883	0.0258	0.874	lm.nb	Antigen Presentation, Interferon Signaling, Myeloid Compartment	NM_000566.3:561
LY9	1.8	0.779	0.277	3.33	3.49	1.21	10.1	0.0272	0.911	Wald	Costimulatory Signaling, Lymphoid Compartment	NM_001033667.2:339
TP53	-0.782	0.338	-1.44	-0.119	0.582	0.367	0.921	0.0272	0.911	lm.nb	Apoptosis, Cell Proliferation, DNA Damage Repair, MAPK, Metabolic Stress, Notch Signaling, PI3K-Akt, Wnt Signaling	NM_000546.2:1330
DUSP2	-1.74	0.754	-3.22	-0.26	0.3	0.107	0.835	0.0278	0.925	Wald	MAPK	NM_004418.3:1235
SAMD9	-1.17	0.512	-2.18	-0.167	0.444	0.221	0.891	0.0288	0.949	lm.nb		NM_017654.3:490
ISG15	-1.57	0.686	-2.91	-0.222	0.337	0.133	0.857	0.0289	0.949	loglinear	Cytotoxicity, DNA Damage Repair, Interferon Signaling, Lymphoid Compartment	NM_005101.3:305
CCL22	1.47	0.645	0.206	2.73	2.77	1.15	6.65	0.0292	0.952	lm.nb	Cytokine and Chemokine Signaling	NM_002990.3:797
CCND1	-0.814	0.358	-1.52	-0.112	0.569	0.35	0.926	0.0298	0.953	lm.nb	Cell Proliferation, Epigenetic Regulation, JAK-STAT Signaling, Notch Signaling, PI3K-Akt, Wnt Signaling	NM_053056.2:857
HERC6	-1.29	0.568	-2.4	-0.176	0.409	0.189	0.885	0.0299	0.953	lm.nb		NM_001165136.1:883
ITGAL	-1.33	0.587	-2.48	-0.182	0.397	0.179	0.882	0.0299	0.953	lm.nb	Immune Cell Adhesion and Migration, Matrix Remodeling and Metastasis	NM_002209.2:3905
TNFRSF11B	-2.06	0.91	-3.85	-0.28	0.239	0.0695	0.824	0.03	0.953	loglinear	NF-kappaB Signaling	NM_002546.3:572
SLC11A1	-2.15	0.967	-4.04	-0.252	0.226	0.0607	0.84	0.0334	1	loglinear	Myeloid Compartment	NM_000578.3:1679
CD70	1.99	0.896	0.236	3.75	3.98	1.18	13.4	0.0334	1	Wald	Costimulatory Signaling, Lymphoid Compartment, NF-kappaB Signaling	NM_001252.3:420
NFKB1	-0.88	0.397	-1.66	-0.102	0.543	0.317	0.932	0.0336	1	lm.nb	Costimulatory Signaling, Cytokine and Chemokine Signaling, Hypoxia, MAPK, Metabolic Stress, NF-kappaB Signaling, PI3K-Akt	NM_003998.3:2920
CD2	-1.24	0.565	-2.35	-0.13	0.424	0.197	0.914	0.0357	1	lm.nb	Costimulatory Signaling, Immune Cell Adhesion and Migration, Lymphoid Compartment	NM_001767.3:683
FPR3	-0.973	0.446	-1.85	-0.0983	0.509	0.278	0.934	0.0365	1	lm.nb	Myeloid Compartment	NM_002030.4:733
TIGIT	-1.39	0.64	-2.65	-0.14	0.38	0.159	0.908	0.0366	1	lm.nb	Costimulatory Signaling, Immune Cell Adhesion and Migration, Lymphoid Compartment	NM_173799.2:1968
DTX3L	-0.848	0.39	-1.61	-0.0832	0.555	0.327	0.944	0.0371	1	lm.nb	Antigen Presentation, Notch Signaling	NM_138287.3:1543
IRF5	-1.37	0.631	-2.6	-0.132	0.387	0.165	0.913	0.0374	1	lm.nb	Interferon Signaling	NM_002200.3:1845
IFIT1	-1.29	0.597	-2.46	-0.118	0.41	0.182	0.922	0.0384	1	lm.nb	Cytotoxicity, Interferon Signaling, Lymphoid Compartment	NM_001270930.1:1675
HLA-DPB1	-0.795	0.371	-1.52	-0.0679	0.577	0.348	0.954	0.0396	1	lm.nb	Antigen Presentation, Costimulatory Signaling, Immune Cell Adhesion and Migration, Interferon Signaling	NM_002121.5:987
STAT3	-0.823	0.386	-1.58	-0.0667	0.565	0.335	0.955	0.0405	1	lm.nb	Cytokine and Chemokine Signaling, Hypoxia, JAK-STAT Signaling, Metabolic Stress	NM_003150.3:2936
NFAM1	-0.776	0.367	-1.5	-0.0566	0.584	0.355	0.962	0.0424	1	Wald	Myeloid Compartment	NM_145912.5:5290
POLD1	-1.29	0.614	-2.5	-0.0902	0.408	0.177	0.939	0.0428	1	lm.nb	Cell Proliferation, DNA Damage Repair	NM_001256849.1:1356
COL11A1	-1.99	0.947	-3.84	-0.129	0.252	0.0697	0.914	0.0438	1	loglinear	Matrix Remodeling and Metastasis, Myeloid Compartment	NM_001854.3:5744
ARG1	2.37	1.13	0.151	4.59	5.17	1.11	24.1	0.0441	1	loglinear	Myeloid Compartment	NM_000045.3:744
MS4A4A	-0.991	0.474	-1.92	-0.0609	0.503	0.264	0.959	0.0446	1	lm.nb		NM_001243266.1:692
IL7R	-1.21	0.581	-2.35	-0.0688	0.433	0.197	0.953	0.0455	1	lm.nb	Cytokine and Chemokine Signaling, JAK-STAT Signaling, PI3K-Akt	NM_002185.3:1355
TNFRSF9	-1.22	0.59	-2.37	-0.0597	0.431	0.193	0.959	0.0475	1	Wald		NM_001561.5:567
VEGFC	-1.22	0.593	-2.38	-0.0558	0.43	0.192	0.962	0.0479	1	lm.nb	Angiogenesis, MAPK, PI3K-Akt	NM_005429.4:588
TLR2	-0.94	0.461	-1.84	-0.0359	0.521	0.279	0.975	0.0497	1	lm.nb	Myeloid Compartment, PI3K-Akt	NM_001318787.1:484
CD3D	-1.14	0.562	-2.24	-0.0364	0.454	0.212	0.975	0.051	1	lm.nb	Costimulatory Signaling, Lymphoid Compartment	NM_000732.4:127
LILRA5	-1.9	0.943	-3.75	-0.0565	0.267	0.0742	0.962	0.0516	1	loglinear	Myeloid Compartment	NM_181879.2:545
CASP8	-0.995	0.494	-1.96	-0.0269	0.502	0.256	0.981	0.0522	1	lm.nb	Apoptosis	NM_001228.4:762
STC1	-1.2	0.596	-2.37	-0.0316	0.435	0.194	0.978	0.0523	1	lm.nb	Angiogenesis	NM_003155.2:2172
ADM	-1.54	0.767	-3.04	-0.0378	0.344	0.121	0.974	0.0527	1	loglinear		NM_001124.2:1413
MS4A2	-1.23	0.613	-2.43	-0.0295	0.426	0.185	0.98	0.0531	1	Wald		NM_000139.3:126
CD27	-1.31	0.652	-2.59	-0.0299	0.404	0.166	0.98	0.0531	1	lm.nb	Costimulatory Signaling, Lymphoid Compartment, NF-kappaB Signaling	NM_001242.4:326
HDAC5	-1.11	0.554	-2.19	-0.019	0.465	0.219	0.987	0.0544	1	lm.nb	Epigenetic Regulation, Notch Signaling	NM_001015053.1:2169
ITGA6	-0.682	0.342	-1.35	-0.0113	0.623	0.391	0.992	0.0546	1	lm.nb	Immune Cell Adhesion and Migration, Matrix Remodeling and Metastasis, PI3K-Akt	NM_001316306.1:1982
RICTOR	-0.737	0.371	-1.46	-0.0106	0.6	0.362	0.993	0.0551	1	lm.nb	Costimulatory Signaling, Metabolic Stress	NM_001285439.1:117
BRD4	-1.01	0.512	-2.02	-0.00961	0.495	0.247	0.993	0.0562	1	lm.nb	Epigenetic Regulation	NM_001330384.1:2083
STAT2	-0.877	0.444	-1.75	-0.00705	0.545	0.298	0.995	0.0566	1	lm.nb	Cytokine and Chemokine Signaling, Cytotoxicity, Interferon Signaling, JAK-STAT Signaling, Lymphoid Compartment	NM_005419.2:1965
RSAD2	-1.13	0.574	-2.25	-0.00358	0.457	0.21	0.998	0.0577	1	lm.nb	Interferon Signaling	NM_080657.4:1057
PROM1	1.62	0.825	0.00351	3.24	3.08	1	9.44	0.0582	1	Wald		NM_001145847.1:596
TCF3	-0.935	0.478	-1.87	0.0019	0.523	0.273	1	0.059	1	lm.nb		NM_003200.3:276
CD40	-0.955	0.489	-1.91	0.00389	0.516	0.266	1	0.0595	1	lm.nb	Costimulatory Signaling, Immune Cell Adhesion and Migration, Lymphoid Compartment, NF-kappaB Signaling	NM_001250.5:166
INHBA	-1.28	0.66	-2.58	0.00904	0.411	0.168	1.01	0.0602	1	lm.nb	TGF-beta Signaling	NM_002192.2:1914
IFI6	-1.09	0.564	-2.2	0.015	0.47	0.218	1.01	0.0618	1	lm.nb	Cytotoxicity, Interferon Signaling	NM_002038.3:410
EIF2AK2	-0.811	0.421	-1.64	0.0137	0.57	0.322	1.01	0.0626	1	lm.nb	Interferon Signaling	NM_001135652.2:516
IFIT3	-1.13	0.589	-2.29	0.0207	0.456	0.205	1.01	0.0629	1	lm.nb	Cytotoxicity, Interferon Signaling	NM_001031683.3:712
SFRP4	-2.41	1.25	-4.86	0.0451	0.188	0.0344	1.03	0.063	1	loglinear	Wnt Signaling	NM_003014.2:1060
CCNB1	-1.01	0.529	-2.05	0.0229	0.495	0.241	1.02	0.064	1	lm.nb	Cell Proliferation	NM_031966.2:710
HLA-C	1.27	0.664	-0.0291	2.57	2.41	0.98	5.95	0.064	1	lm.nb	Antigen Presentation, Immune Cell Adhesion and Migration, Interferon Signaling	NM_002117.4:898
IL2RG	-0.912	0.476	-1.84	0.0209	0.531	0.278	1.01	0.0641	1	lm.nb	Costimulatory Signaling, Cytokine and Chemokine Signaling, JAK-STAT Signaling, Lymphoid Compartment, PI3K-Akt	NM_000206.1:595
PSMB5	1.3	0.679	-0.0346	2.63	2.46	0.976	6.17	0.065	1	lm.nb	Antigen Presentation, Apoptosis, Cell Proliferation, Costimulatory Signaling, Hedgehog Signaling, NF-kappaB Signaling	NM_001130725.1:426
FGFR1	-0.93	0.487	-1.89	0.0251	0.525	0.271	1.02	0.0651	1	lm.nb	Angiogenesis, MAPK, Metabolic Stress, PI3K-Akt	NM_001174064.1:1756
BRIP1	-1.17	0.617	-2.38	0.0376	0.444	0.192	1.03	0.0663	1	lm.nb	DNA Damage Repair	NM_032043.2:1570
PTEN	-1	0.529	-2.04	0.035	0.499	0.243	1.02	0.067	1	lm.nb	Autophagy, Costimulatory Signaling, Metabolic Stress, PI3K-Akt	NM_000314.6:6696
HELLS	-1.2	0.633	-2.44	0.0432	0.436	0.184	1.03	0.0673	1	lm.nb	Epigenetic Regulation	NM_001289067.1:191
P4HA1	-0.923	0.488	-1.88	0.0335	0.527	0.272	1.02	0.0674	1	lm.nb		NM_000917.3:805
KIF2C	-0.99	0.531	-2.03	0.0509	0.503	0.245	1.04	0.0712	1	lm.nb	Antigen Presentation, Cell Proliferation	NM_006845.2:1020
MAGEA3/A6	-2.16	1.16	-4.43	0.114	0.224	0.0465	1.08	0.0716	1	loglinear		NM_005362.3:866
IGF2R	-0.808	0.434	-1.66	0.043	0.571	0.316	1.03	0.0717	1	lm.nb	Cytotoxicity, Interferon Signaling, Lymphoid Compartment	NM_000876.2:7820
CDK6	-0.82	0.442	-1.69	0.0453	0.566	0.311	1.03	0.0722	1	lm.nb	Cell Proliferation, Metabolic Stress, PI3K-Akt	NM_001145306.1:1373
ULBP2	1.63	0.876	-0.0919	3.34	3.09	0.938	10.1	0.0728	1	Wald	Antigen Presentation	NM_025217.2:905
HLA-DOA	-0.826	0.446	-1.7	0.0481	0.564	0.308	1.03	0.0733	1	Wald	Antigen Presentation, Immune Cell Adhesion and Migration	NM_002119.3:3075
CD8A	-1.12	0.607	-2.31	0.0689	0.46	0.202	1.05	0.0738	1	lm.nb	Antigen Presentation, Immune Cell Adhesion and Migration, Lymphoid Compartment	NM_001768.6:2029
MKI67	-1.05	0.571	-2.17	0.0667	0.482	0.222	1.05	0.0743	1	lm.nb	Cell Proliferation	NM_002417.2:2005
CXorf36	1.15	0.623	-0.0749	2.37	2.21	0.949	5.16	0.0748	1	lm.nb		NM_024689.2:131
OAS2	-0.833	0.454	-1.72	0.0571	0.561	0.303	1.04	0.0756	1	lm.nb	Cytotoxicity, Interferon Signaling	NM_016817.2:380
THY1	-0.877	0.478	-1.81	0.0603	0.545	0.285	1.04	0.0757	1	lm.nb	Immune Cell Adhesion and Migration	NM_006288.3:420
LILRA1	1.69	0.921	-0.117	3.49	3.22	0.922	11.3	0.0761	1	Wald		NM_001278318.1:486
BCL2	1.06	0.581	-0.0789	2.2	2.08	0.947	4.59	0.0772	1	lm.nb	Apoptosis, Autophagy, Hypoxia, JAK-STAT Signaling, PI3K-Akt	NM_000633.2:1525
CD8B	1.61	0.884	-0.119	3.35	3.06	0.921	10.2	0.0772	1	Wald	Antigen Presentation, Immune Cell Adhesion and Migration, Lymphoid Compartment	NM_172213.2:310
CXCL1	-1.72	0.947	-3.57	0.137	0.304	0.0839	1.1	0.0785	1	loglinear	Antigen Presentation, Cytokine and Chemokine Signaling, Myeloid Compartment	NM_001511.3:743
IRF9	-0.643	0.356	-1.34	0.0546	0.641	0.395	1.04	0.08	1	lm.nb	Cytotoxicity, Interferon Signaling, JAK-STAT Signaling, Lymphoid Compartment	NM_006084.4:723
MELK	-0.982	0.545	-2.05	0.0863	0.506	0.241	1.06	0.0807	1	lm.nb	Cell Proliferation	NM_014791.2:365
CMKLR1	-0.811	0.452	-1.7	0.0754	0.57	0.309	1.05	0.0821	1	lm.nb		NM_004072.2:762
FPR1	-1.44	0.806	-3.02	0.136	0.368	0.123	1.1	0.0824	1	loglinear	Myeloid Compartment	NM_002029.3:625
PDGFB	-0.764	0.428	-1.6	0.0746	0.589	0.329	1.05	0.0836	1	Wald	Angiogenesis, MAPK, Matrix Remodeling and Metastasis, PI3K-Akt	NM_002608.2:1941
IL1A	-1.5	0.844	-3.15	0.155	0.354	0.112	1.11	0.0848	1	loglinear	Cytokine and Chemokine Signaling, MAPK, Metabolic Stress, Myeloid Compartment	NM_000575.3:2001
CD163	-0.939	0.529	-1.98	0.0977	0.521	0.254	1.07	0.0851	1	lm.nb		NM_203416.2:1784
TNFRSF10B	1.21	0.681	-0.129	2.54	2.31	0.915	5.82	0.0859	1	lm.nb	Apoptosis	NM_003842.3:565
AXIN1	-0.993	0.563	-2.1	0.11	0.502	0.234	1.08	0.0869	1	lm.nb	Wnt Signaling	NM_181050.1:2742
RPL23	1.18	0.669	-0.131	2.49	2.26	0.913	5.62	0.087	1	lm.nb		NM_000978.3:100
SHC2	-1.23	0.699	-2.6	0.139	0.426	0.165	1.1	0.0876	1	lm.nb	Cytokine and Chemokine Signaling, MAPK	NM_012435.2:681
COL17A1	2.25	1.29	-0.275	4.77	4.75	0.826	27.3	0.0901	1	loglinear	Matrix Remodeling and Metastasis, Myeloid Compartment	NM_000494.3:3330
BNIP3L	-0.81	0.464	-1.72	0.0996	0.57	0.304	1.07	0.0902	1	lm.nb		NM_001330491.1:2559
HLA-E	1.1	0.633	-0.137	2.34	2.15	0.91	5.08	0.0904	1	lm.nb	Antigen Presentation, Immune Cell Adhesion and Migration, Interferon Signaling	NM_005516.5:1287
IER3	-1.47	0.843	-3.12	0.186	0.362	0.115	1.14	0.0912	1	loglinear	Myeloid Compartment	NM_003897.3:204
SYK	-0.908	0.527	-1.94	0.125	0.533	0.26	1.09	0.0942	1	lm.nb	PI3K-Akt	NM_003177.5:808
SH2D1A	-1.33	0.779	-2.86	0.193	0.397	0.138	1.14	0.0962	1	loglinear		NM_001114937.2:418
DAB2	-0.634	0.371	-1.36	0.0927	0.644	0.389	1.07	0.0966	1	lm.nb	Myeloid Compartment	NM_001244871.1:2475
JAG1	-0.818	0.479	-1.76	0.121	0.567	0.296	1.09	0.0973	1	lm.nb	Angiogenesis, Notch Signaling	NM_000214.2:3509
NRAS	-0.92	0.54	-1.98	0.139	0.529	0.254	1.1	0.0979	1	lm.nb	Autophagy, Cytokine and Chemokine Signaling, MAPK, Metabolic Stress, PI3K-Akt	NM_002524.4:2168
CCND2	-0.866	0.508	-1.86	0.131	0.549	0.275	1.09	0.098	1	lm.nb	Angiogenesis, Cell Proliferation, JAK-STAT Signaling, PI3K-Akt, Wnt Signaling	NM_001759.2:5825
IL15	-1.07	0.633	-2.31	0.169	0.476	0.201	1.12	0.1	1	Wald	Costimulatory Signaling, Cytokine and Chemokine Signaling, JAK-STAT Signaling	NM_000585.4:715
SGK1	-1.2	0.708	-2.59	0.19	0.436	0.167	1.14	0.1	1	loglinear	Metabolic Stress, PI3K-Akt	NM_005627.3:1621
SERPINH1	-0.737	0.436	-1.59	0.118	0.6	0.332	1.09	0.101	1	lm.nb	Angiogenesis, Matrix Remodeling and Metastasis	NM_001207014.1:1850
TNFRSF14	-0.862	0.512	-1.87	0.141	0.55	0.274	1.1	0.101	1	lm.nb	Costimulatory Signaling, NF-kappaB Signaling	NM_003820.3:503
CCR4	1.1	0.652	-0.179	2.38	2.14	0.883	5.2	0.102	1	Wald	Cytokine and Chemokine Signaling, Lymphoid Compartment	NM_005508.4:672
FCAR	-1.6	0.952	-3.46	0.27	0.331	0.0908	1.21	0.103	1	loglinear	Myeloid Compartment	NM_133278.2:750
CCL3/L1	-1.15	0.69	-2.51	0.198	0.449	0.176	1.15	0.104	1	lm.nb	Cytokine and Chemokine Signaling	NM_021006.5:411
C2	-0.902	0.541	-1.96	0.159	0.535	0.257	1.12	0.105	1	lm.nb		NM_000063.5:730
IFNGR2	-1.15	0.689	-2.5	0.204	0.452	0.177	1.15	0.106	1	loglinear	Hypoxia, Interferon Signaling, JAK-STAT Signaling	NM_005534.3:1963
LILRA3	1.27	0.764	-0.225	2.77	2.41	0.856	6.81	0.106	1	Wald		NM_001172654.2:890
SIGLEC5	1.41	0.853	-0.259	3.09	2.66	0.835	8.49	0.108	1	Wald		NM_003830.3:2082
HMGB1	-0.966	0.588	-2.12	0.187	0.512	0.23	1.14	0.11	1	lm.nb	Apoptosis, Autophagy	NM_002128.5:3400
CDH5	1.01	0.616	-0.202	2.21	2.01	0.87	4.64	0.112	1	lm.nb	Immune Cell Adhesion and Migration	NM_001795.3:3405
IL11	-1.43	0.873	-3.14	0.286	0.372	0.114	1.22	0.112	1	loglinear	Cytokine and Chemokine Signaling, JAK-STAT Signaling, Lymphoid Compartment	NM_000641.3:1723
IL6R	-1.15	0.709	-2.54	0.234	0.449	0.171	1.18	0.113	1	loglinear	Cytokine and Chemokine Signaling, Hypoxia, JAK-STAT Signaling, PI3K-Akt	NM_000565.3:846
TNFSF10	-0.682	0.419	-1.5	0.14	0.623	0.352	1.1	0.113	1	lm.nb	Apoptosis, Cytotoxicity	NM_003810.3:155
CD4	-0.842	0.518	-1.86	0.173	0.558	0.276	1.13	0.114	1	lm.nb	Antigen Presentation, Costimulatory Signaling, Immune Cell Adhesion and Migration	NM_000616.4:1524
RBL2	-0.749	0.462	-1.65	0.156	0.595	0.318	1.11	0.114	1	lm.nb	Cell Proliferation, PI3K-Akt, TGF-beta Signaling	NM_001323611.1:1085
TLR5	1.2	0.75	-0.269	2.67	2.3	0.83	6.37	0.119	1	Wald		NM_003268.5:2570
SERPINB5	2	1.25	-0.453	4.45	3.99	0.731	21.8	0.12	1	loglinear	Angiogenesis	NM_002639.4:90
OAS1	-0.718	0.449	-1.6	0.163	0.608	0.33	1.12	0.12	1	lm.nb	Cytotoxicity, Interferon Signaling	NM_001032409.1:805
SIGLEC1	-1.36	0.858	-3.04	0.321	0.389	0.121	1.25	0.122	1	loglinear	Immune Cell Adhesion and Migration	NM_023068.3:4559
CEACAM3	-0.786	0.496	-1.76	0.186	0.58	0.296	1.14	0.123	1	Wald		NM_001277163.2:807
KAT2B	-0.845	0.533	-1.89	0.201	0.557	0.27	1.15	0.123	1	lm.nb	Epigenetic Regulation, Notch Signaling	NM_003884.4:1180
MLH1	1.05	0.667	-0.255	2.36	2.07	0.838	5.14	0.124	1	lm.nb	Cell Proliferation, DNA Damage Repair	NM_000249.2:1605
TLR3	-0.762	0.486	-1.71	0.191	0.59	0.305	1.14	0.127	1	Wald	Apoptosis	NM_003265.2:37
KLRK1	-1.27	0.813	-2.86	0.325	0.415	0.138	1.25	0.128	1	loglinear	Cytotoxicity, Lymphoid Compartment	NM_007360.3:522
IFIT2	-0.927	0.595	-2.09	0.239	0.526	0.235	1.18	0.129	1	lm.nb	Cytotoxicity, Interferon Signaling	NM_001547.4:1995
FOXP3	0.617	0.396	-0.16	1.39	1.53	0.895	2.63	0.13	1	Wald		NM_014009.3:1230
PSMB10	-0.787	0.507	-1.78	0.207	0.58	0.291	1.15	0.13	1	lm.nb	Antigen Presentation, Apoptosis, Cell Proliferation, Costimulatory Signaling, Hedgehog Signaling, NF-kappaB Signaling	NM_002801.3:249
NLRC5	-0.827	0.534	-1.87	0.219	0.564	0.273	1.16	0.131	1	lm.nb		NM_032206.4:3668
ESR1	-1.55	1	-3.52	0.415	0.341	0.087	1.33	0.132	1	Wald		NM_000125.2:1595
LILRB2	-0.85	0.55	-1.93	0.229	0.555	0.263	1.17	0.132	1	lm.nb	Costimulatory Signaling, Myeloid Compartment	NM_001278405.1:256
IRF7	-0.757	0.493	-1.72	0.208	0.592	0.303	1.16	0.134	1	lm.nb	Interferon Signaling	NM_004029.2:1705
BCL2L1	0.901	0.587	-0.25	2.05	1.87	0.841	4.15	0.134	1	lm.nb	Apoptosis, Autophagy, JAK-STAT Signaling, MAPK, PI3K-Akt	NM_001191.3:1421
ICAM2	0.963	0.629	-0.27	2.2	1.95	0.829	4.58	0.135	1	lm.nb	Immune Cell Adhesion and Migration, Matrix Remodeling and Metastasis	NM_000873.3:415
ITGB2	-0.807	0.531	-1.85	0.234	0.572	0.278	1.18	0.138	1	lm.nb	Immune Cell Adhesion and Migration, Matrix Remodeling and Metastasis	NM_000211.3:1412
FLNB	-1.05	0.693	-2.41	0.306	0.482	0.188	1.24	0.138	1	loglinear	Interferon Signaling, MAPK	NM_001164319.1:8980
JAK2	-0.783	0.519	-1.8	0.235	0.581	0.287	1.18	0.141	1	lm.nb	Cytokine and Chemokine Signaling, Cytotoxicity, Epigenetic Regulation, Interferon Signaling, JAK-STAT Signaling, Lymphoid Compartment, PI3K-Akt	NM_004972.2:455
EIF4EBP1	-1.09	0.725	-2.51	0.33	0.469	0.175	1.26	0.142	1	loglinear	Hypoxia, Metabolic Stress, PI3K-Akt	NM_004095.3:673
CCR2	1.12	0.743	-0.339	2.57	2.17	0.791	5.95	0.142	1	Wald	Cytokine and Chemokine Signaling	NM_001123041.2:438
TIE1	1.04	0.695	-0.319	2.41	2.06	0.802	5.3	0.143	1	lm.nb		NM_005424.4:2940
PIAS4	-0.817	0.547	-1.89	0.254	0.568	0.27	1.19	0.144	1	lm.nb	Cell Proliferation, DNA Damage Repair, JAK-STAT Signaling	NM_015897.2:454
PARP4	0.924	0.619	-0.289	2.14	1.9	0.819	4.4	0.145	1	lm.nb	DNA Damage Repair	NM_006437.3:1399
HSD11B1	0.932	0.629	-0.301	2.16	1.91	0.812	4.48	0.148	1	lm.nb		NM_181755.2:590
CSF3R	-1.03	0.698	-2.4	0.336	0.489	0.19	1.26	0.149	1	lm.nb	Cytokine and Chemokine Signaling, JAK-STAT Signaling, Myeloid Compartment, PI3K-Akt	NM_000760.3:2066
PIK3R5	-0.931	0.63	-2.17	0.304	0.525	0.223	1.23	0.149	1	lm.nb	Cytokine and Chemokine Signaling, Hypoxia, Immune Cell Adhesion and Migration, JAK-STAT Signaling, MAPK, Metabolic Stress, PI3K-Akt	NM_014308.3:3275
TNFAIP6	-1.32	0.905	-3.1	0.452	0.4	0.117	1.37	0.153	1	loglinear	Angiogenesis, Myeloid Compartment	NM_007115.3:165
CD68	0.933	0.643	-0.328	2.19	1.91	0.797	4.57	0.156	1	lm.nb		NM_001251.2:1140
NLRP3	-1.36	0.941	-3.21	0.485	0.389	0.108	1.4	0.158	1	loglinear	Myeloid Compartment	NM_001079821.2:3335
BCAT1	-0.789	0.547	-1.86	0.282	0.579	0.275	1.22	0.158	1	lm.nb		NM_005504.6:1060
MAML2	-0.752	0.523	-1.78	0.273	0.594	0.292	1.21	0.16	1	lm.nb	Notch Signaling	NM_032427.1:4125
FAM124B	-0.988	0.689	-2.34	0.363	0.504	0.198	1.29	0.161	1	lm.nb		NM_001122779.1:1620
CCL8	-0.792	0.553	-1.87	0.291	0.578	0.273	1.22	0.161	1	lm.nb	Cytokine and Chemokine Signaling, Myeloid Compartment	NM_005623.2:1012
PDZK1IP1	1.55	1.1	-0.594	3.7	2.94	0.662	13	0.166	1	loglinear	Myeloid Compartment	NM_005764.3:229
IL34	1.19	0.845	-0.464	2.85	2.29	0.725	7.2	0.168	1	loglinear	Cytokine and Chemokine Signaling	NM_001172771.1:1404
CEBPB	0.838	0.595	-0.327	2	1.79	0.797	4.01	0.168	1	lm.nb	Metabolic Stress, Myeloid Compartment	NM_005194.3:1731
RUNX3	-0.885	0.63	-2.12	0.351	0.542	0.23	1.28	0.17	1	lm.nb		NM_001031680.2:3786
MAP3K8	-0.649	0.463	-1.56	0.258	0.638	0.34	1.2	0.17	1	lm.nb	Costimulatory Signaling, MAPK	NM_001244134.1:493
CCL18	-1.15	0.818	-2.75	0.457	0.452	0.149	1.37	0.17	1	loglinear	Cytokine and Chemokine Signaling	NM_002988.3:45
NID2	0.95	0.68	-0.383	2.28	1.93	0.767	4.87	0.172	1	lm.nb	Matrix Remodeling and Metastasis	NM_007361.3:1995
TAP2	-0.658	0.472	-1.58	0.267	0.634	0.334	1.2	0.173	1	lm.nb	Antigen Presentation	NM_018833.2:912
API5	-0.574	0.412	-1.38	0.234	0.672	0.384	1.18	0.173	1	lm.nb		NM_001142930.1:1552
PFKFB3	-0.714	0.517	-1.73	0.299	0.609	0.302	1.23	0.176	1	lm.nb	Hypoxia, Metabolic Stress	NM_004566.3:1925
PRF1	-0.543	0.394	-1.32	0.229	0.686	0.402	1.17	0.177	1	Wald	Cytotoxicity, Lymphoid Compartment	NM_001083116.1:631
MYCT1	0.961	0.7	-0.412	2.33	1.95	0.752	5.04	0.179	1	lm.nb		NM_025107.2:159
ARG2	0.857	0.634	-0.385	2.1	1.81	0.766	4.28	0.185	1	lm.nb		NM_001172.3:512
TRAF1	-1.03	0.77	-2.54	0.48	0.49	0.172	1.39	0.19	1	loglinear		NM_001190945.1:712
MAP3K7	0.76	0.57	-0.358	1.88	1.69	0.78	3.68	0.192	1	lm.nb	Autophagy, Costimulatory Signaling, MAPK, Wnt Signaling	NM_003188.3:1178
OLFML2B	-0.717	0.539	-1.77	0.341	0.609	0.292	1.27	0.193	1	lm.nb		NM_015441.1:2920
TNFSF13	-1.21	0.917	-3.01	0.582	0.431	0.124	1.5	0.194	1	loglinear	NF-kappaB Signaling	NM_003808.3:810
CDH1	1.48	1.12	-0.71	3.67	2.79	0.611	12.7	0.194	1	loglinear	Apoptosis, Immune Cell Adhesion and Migration, Matrix Remodeling and Metastasis	NM_004360.3:379
IL16	-0.683	0.515	-1.69	0.328	0.623	0.309	1.26	0.195	1	lm.nb	Cytokine and Chemokine Signaling	NM_004513.4:1262
APOE	-1	0.759	-2.49	0.483	0.498	0.178	1.4	0.195	1	loglinear		NM_000041.2:96
PVRIG	-1.08	0.813	-2.67	0.518	0.474	0.157	1.43	0.195	1	loglinear	Costimulatory Signaling	NM_024070.3:1390
AXL	-1.14	0.873	-2.85	0.576	0.455	0.139	1.49	0.202	1	loglinear		NM_001699.4:1535
IRF4	-1.15	0.885	-2.88	0.586	0.451	0.136	1.5	0.203	1	loglinear	Cytotoxicity, Interferon Signaling, Lymphoid Compartment	NM_002460.1:325
UBA7	-1.01	0.777	-2.53	0.517	0.498	0.173	1.43	0.205	1	loglinear	Antigen Presentation, DNA Damage Repair, Interferon Signaling	NM_003335.2:580
LOXL2	-0.772	0.599	-1.95	0.401	0.585	0.259	1.32	0.206	1	lm.nb	Matrix Remodeling and Metastasis	NM_002318.2:40
CHUK	-1.18	0.912	-2.96	0.612	0.443	0.128	1.53	0.206	1	loglinear	Costimulatory Signaling, Cytokine and Chemokine Signaling, MAPK, NF-kappaB Signaling, PI3K-Akt	NM_001278.4:3263
CD6	-1.1	0.856	-2.78	0.575	0.466	0.146	1.49	0.207	1	loglinear	Immune Cell Adhesion and Migration, Lymphoid Compartment	NM_001254751.1:1722
FAM30A	-1.22	0.948	-3.08	0.637	0.429	0.118	1.56	0.207	1	Wald		NR_026800.2:9125
BIRC5	-1.05	0.813	-2.64	0.548	0.484	0.16	1.46	0.207	1	loglinear	Apoptosis, Cell Proliferation	NM_001168.2:1215
MMP7	1.23	0.96	-0.651	3.11	2.35	0.637	8.65	0.209	1	loglinear	Matrix Remodeling and Metastasis, Wnt Signaling	NM_002423.3:265
CD19	-1.04	0.814	-2.64	0.555	0.486	0.161	1.47	0.21	1	Wald	Lymphoid Compartment, PI3K-Akt	NM_001770.4:1770
MSH6	-0.935	0.734	-2.37	0.504	0.523	0.193	1.42	0.212	1	loglinear	DNA Damage Repair	NM_000179.2:1015
GIMAP6	-0.583	0.459	-1.48	0.317	0.668	0.358	1.25	0.213	1	lm.nb		NR_024115.1:2175
PDGFA	-0.649	0.515	-1.66	0.361	0.638	0.317	1.28	0.217	1	lm.nb	MAPK, Matrix Remodeling and Metastasis, PI3K-Akt	NM_033023.4:2390
LTB	-1.08	0.861	-2.77	0.608	0.473	0.147	1.52	0.219	1	loglinear	NF-kappaB Signaling	NM_002341.1:330
NOD2	0.772	0.617	-0.438	1.98	1.71	0.738	3.95	0.22	1	lm.nb		NM_022162.1:4080
VEGFA	-1.11	0.886	-2.84	0.629	0.464	0.139	1.55	0.22	1	loglinear	Angiogenesis, Hypoxia, MAPK, Metabolic Stress, PI3K-Akt	NM_001171623.1:2212
ITGA1	-0.733	0.588	-1.88	0.419	0.602	0.271	1.34	0.221	1	lm.nb	Immune Cell Adhesion and Migration, Lymphoid Compartment, Matrix Remodeling and Metastasis, PI3K-Akt	NM_181501.1:502
EZH2	-0.659	0.529	-1.7	0.378	0.633	0.309	1.3	0.222	1	lm.nb	Angiogenesis, Epigenetic Regulation, Metabolic Stress	NM_004456.4:1596
PIK3CD	-0.675	0.543	-1.74	0.39	0.626	0.299	1.31	0.223	1	lm.nb	Autophagy, Cytokine and Chemokine Signaling, Hypoxia, Immune Cell Adhesion and Migration, JAK-STAT Signaling, MAPK, Metabolic Stress, PI3K-Akt	NM_001350234.1:664
FOSL1	-1.06	0.855	-2.74	0.615	0.48	0.15	1.53	0.224	1	loglinear	Myeloid Compartment, Wnt Signaling	NM_005438.3:1320
ICAM5	1.05	0.848	-0.614	2.71	2.07	0.653	6.54	0.226	1	Wald	Immune Cell Adhesion and Migration	NM_003259.3:718
TPI1	0.72	0.586	-0.428	1.87	1.65	0.743	3.65	0.227	1	lm.nb	Metabolic Stress	NM_000365.5:153
PC	-0.694	0.565	-1.8	0.413	0.618	0.287	1.33	0.228	1	lm.nb	Metabolic Stress	NM_000920.3:262
E2F3	-0.62	0.508	-1.61	0.375	0.651	0.327	1.3	0.231	1	lm.nb	Angiogenesis, Cell Proliferation, Metabolic Stress, Notch Signaling	NM_001243076.2:2707
IL1RN	-0.847	0.696	-2.21	0.518	0.556	0.216	1.43	0.232	1	lm.nb	Cytokine and Chemokine Signaling, Myeloid Compartment	NM_000577.3:480
FCGR3A/B	-0.727	0.6	-1.9	0.449	0.604	0.268	1.36	0.234	1	lm.nb		NM_000570.4:255
SLC1A5	-0.491	0.405	-1.29	0.304	0.711	0.41	1.23	0.234	1	lm.nb	Metabolic Stress	NM_001145144.1:648
GOT1	-0.489	0.406	-1.28	0.306	0.713	0.411	1.24	0.237	1	lm.nb	Metabolic Stress	NM_002079.2:568
TNFRSF11A	-0.756	0.628	-1.99	0.474	0.592	0.252	1.39	0.237	1	lm.nb	NF-kappaB Signaling	NM_001270949.1:1940
HLA-F	-1.03	0.859	-2.72	0.65	0.488	0.152	1.57	0.238	1	loglinear	Antigen Presentation, Immune Cell Adhesion and Migration, Interferon Signaling	NM_001098479.1:285
ICAM3	-0.549	0.456	-1.44	0.346	0.684	0.368	1.27	0.238	1	lm.nb	Immune Cell Adhesion and Migration, Matrix Remodeling and Metastasis	NM_002162.3:1225
CDK2	-0.927	0.778	-2.45	0.598	0.526	0.183	1.51	0.242	1	loglinear	Cell Proliferation, DNA Damage Repair, Metabolic Stress, PI3K-Akt	NM_001290230.1:1543
ICOSLG	-0.679	0.572	-1.8	0.442	0.625	0.287	1.36	0.243	1	lm.nb	Costimulatory Signaling, Immune Cell Adhesion and Migration, Lymphoid Compartment	NM_015259.4:1190
HCK	-0.631	0.535	-1.68	0.418	0.646	0.312	1.34	0.247	1	lm.nb	Cytokine and Chemokine Signaling, Myeloid Compartment	NM_001172129.1:325
CTLA4	-1.12	0.957	-3	0.752	0.459	0.125	1.68	0.249	1	loglinear	Costimulatory Signaling, Immune Cell Adhesion and Migration, Lymphoid Compartment	NM_001037631.2:392
BBS1	-0.48	0.413	-1.29	0.33	0.717	0.409	1.26	0.254	1	lm.nb		NM_024649.4:82
CSF1	-0.894	0.771	-2.41	0.618	0.538	0.189	1.53	0.255	1	loglinear	Cytokine and Chemokine Signaling, MAPK, Myeloid Compartment, PI3K-Akt	NM_000757.5:251
C5AR1	-1.15	0.994	-3.1	0.797	0.45	0.117	1.74	0.255	1	loglinear	Myeloid Compartment	NM_001736.3:546
TPSAB1/B2	-0.673	0.584	-1.82	0.471	0.627	0.284	1.39	0.257	1	lm.nb		NM_003294.3:556
SLAMF7	-0.889	0.777	-2.41	0.634	0.54	0.188	1.55	0.261	1	Wald	Lymphoid Compartment	NM_021181.3:215
ENTPD1	-0.58	0.509	-1.58	0.417	0.669	0.335	1.34	0.262	1	lm.nb		NM_001098175.1:1418
CCL5	-0.748	0.657	-2.04	0.54	0.595	0.244	1.45	0.263	1	lm.nb	Cytokine and Chemokine Signaling, Myeloid Compartment	NM_002985.2:277
ARNT2	0.926	0.814	-0.669	2.52	1.9	0.629	5.74	0.264	1	Wald		NM_014862.3:1133
CXCL9	-1.22	1.07	-3.32	0.886	0.43	0.1	1.85	0.265	1	loglinear	Cytokine and Chemokine Signaling, Lymphoid Compartment	NM_002416.2:2012
TGFB1	-0.965	0.858	-2.65	0.716	0.512	0.16	1.64	0.269	1	loglinear	MAPK, Matrix Remodeling and Metastasis, TGF-beta Signaling	NM_000660.4:1473
TMEM140	-0.553	0.492	-1.52	0.412	0.681	0.349	1.33	0.269	1	lm.nb		NM_018295.3:377
FADD	0.751	0.672	-0.566	2.07	1.68	0.675	4.19	0.272	1	lm.nb	Apoptosis	NM_003824.3:810
CD45RA	-0.978	0.884	-2.71	0.754	0.508	0.153	1.69	0.276	1	loglinear		NM_002838.4:258
CD47	0.662	0.6	-0.513	1.84	1.58	0.701	3.57	0.277	1	lm.nb	Cytotoxicity, Matrix Remodeling and Metastasis, Myeloid Compartment	NM_001777.3:901
UBE2C	-0.599	0.543	-1.66	0.465	0.66	0.316	1.38	0.278	1	lm.nb	Antigen Presentation, Cell Proliferation, Metabolic Stress	NM_007019.2:445
S100A12	-0.985	0.903	-2.76	0.785	0.505	0.148	1.72	0.283	1	loglinear	Myeloid Compartment	NM_005621.1:260
RELA	-0.8	0.733	-2.24	0.637	0.574	0.212	1.56	0.283	1	loglinear	Costimulatory Signaling, Cytokine and Chemokine Signaling, Hypoxia, MAPK, Metabolic Stress, NF-kappaB Signaling, PI3K-Akt	NM_021975.3:1990
TREM2	-1.06	0.974	-2.97	0.849	0.479	0.128	1.8	0.284	1	loglinear	Myeloid Compartment	NM_018965.3:848
CLEC14A	-0.821	0.755	-2.3	0.659	0.566	0.203	1.58	0.285	1	loglinear	Immune Cell Adhesion and Migration	NM_175060.1:1930
COL6A3	-0.585	0.538	-1.64	0.469	0.667	0.321	1.38	0.285	1	lm.nb	Matrix Remodeling and Metastasis, PI3K-Akt	NM_004369.3:3293
ZAP70	-0.891	0.827	-2.51	0.729	0.539	0.175	1.66	0.289	1	loglinear	Costimulatory Signaling, Lymphoid Compartment, MAPK	NM_001079.3:1175
ITGB3	-1.01	0.938	-2.85	0.831	0.497	0.139	1.78	0.291	1	loglinear	Immune Cell Adhesion and Migration, Matrix Remodeling and Metastasis, PI3K-Akt	NM_000212.2:4485
GIMAP4	0.605	0.563	-0.499	1.71	1.52	0.708	3.27	0.291	1	lm.nb		NM_018326.2:315
GHR	0.691	0.644	-0.571	1.95	1.61	0.673	3.87	0.291	1	lm.nb	Cytotoxicity, Interferon Signaling, JAK-STAT Signaling, PI3K-Akt	NM_000163.2:1835
NFIL3	-0.498	0.465	-1.41	0.413	0.708	0.377	1.33	0.292	1	lm.nb	Angiogenesis	NM_001289999.1:1466
NFATC2	-0.471	0.44	-1.33	0.391	0.722	0.397	1.31	0.292	1	lm.nb	Costimulatory Signaling, Wnt Signaling	NM_173091.2:1840
APC	0.713	0.667	-0.594	2.02	1.64	0.663	4.06	0.293	1	lm.nb	Apoptosis, Wnt Signaling	NM_001127510.2:462
CX3CR1	0.768	0.719	-0.641	2.18	1.7	0.641	4.53	0.293	1	Wald	Cytokine and Chemokine Signaling	NM_001171171.1:2625
MFGE8	0.649	0.608	-0.542	1.84	1.57	0.687	3.58	0.293	1	lm.nb		NM_001114614.1:328
PDGFRB	-0.851	0.798	-2.42	0.713	0.554	0.187	1.64	0.294	1	loglinear	MAPK, Metabolic Stress, PI3K-Akt	NM_002609.3:460
FGF18	-1.08	1.01	-3.06	0.909	0.474	0.12	1.88	0.296	1	Wald	Angiogenesis, MAPK, PI3K-Akt	NM_003862.2:1030
FCN1	-0.732	0.692	-2.09	0.623	0.602	0.235	1.54	0.297	1	lm.nb	Myeloid Compartment	NM_002003.4:969
EGR1	-0.599	0.566	-1.71	0.511	0.66	0.306	1.42	0.298	1	lm.nb	Costimulatory Signaling, Interferon Signaling, Lymphoid Compartment	NM_001964.2:2034
MTOR	-0.464	0.439	-1.32	0.396	0.725	0.399	1.32	0.298	1	lm.nb	Autophagy, Costimulatory Signaling, Hypoxia, JAK-STAT Signaling, Metabolic Stress, PI3K-Akt	NM_004958.3:3444
DDB2	-0.99	0.959	-2.87	0.89	0.504	0.137	1.85	0.31	1	loglinear	DNA Damage Repair	NM_000107.2:1556
TLR1	-0.574	0.556	-1.66	0.516	0.672	0.316	1.43	0.31	1	lm.nb	Myeloid Compartment	NM_003263.3:696
IL24	-0.877	0.851	-2.54	0.791	0.545	0.171	1.73	0.311	1	Wald	Cytokine and Chemokine Signaling, JAK-STAT Signaling	NM_001185158.1:380
C1QB	-0.538	0.525	-1.57	0.491	0.689	0.338	1.41	0.313	1	lm.nb		NM_000491.3:816
TLR9	0.876	0.857	-0.804	2.56	1.83	0.573	5.88	0.315	1	Wald		NM_017442.2:985
PLA2G2A	1.26	1.23	-1.16	3.68	2.39	0.448	12.8	0.315	1	loglinear	MAPK	NM_000300.2:715
PVR	-0.919	0.903	-2.69	0.851	0.529	0.155	1.8	0.316	1	loglinear	Immune Cell Adhesion and Migration, Lymphoid Compartment	NM_001135768.2:448
EDN1	-0.999	0.983	-2.93	0.927	0.5	0.132	1.9	0.317	1	loglinear	Angiogenesis, Hypoxia	NM_001955.2:770
IRF8	-0.507	0.499	-1.49	0.471	0.704	0.357	1.39	0.317	1	lm.nb	Antigen Presentation, Interferon Signaling	NM_002163.2:1245
ROR2	-0.674	0.664	-1.97	0.628	0.627	0.254	1.54	0.318	1	lm.nb		NM_001318204.1:674
CDKN1C	-0.599	0.592	-1.76	0.561	0.66	0.295	1.48	0.319	1	lm.nb	Cell Proliferation	NM_000076.2:1605
SLC7A5	-0.558	0.554	-1.64	0.529	0.679	0.32	1.44	0.322	1	lm.nb	Metabolic Stress	NM_003486.6:2011
CDH2	4.99	4.98	-4.78	14.8	31.8	0.0364	27700	0.324	1	Wald	Immune Cell Adhesion and Migration	NM_001792.3:3067
TGFBR2	-0.425	0.425	-1.26	0.408	0.745	0.418	1.33	0.325	1	lm.nb	MAPK, TGF-beta Signaling	NM_001024847.2:870
LRRC32	0.571	0.573	-0.553	1.69	1.49	0.682	3.23	0.327	1	lm.nb		NM_005512.2:3852
CLECL1	0.828	0.835	-0.808	2.46	1.77	0.571	5.52	0.329	1	Wald	Immune Cell Adhesion and Migration	NM_172004.3:357
CD96	-0.512	0.517	-1.53	0.501	0.701	0.347	1.42	0.329	1	lm.nb	Lymphoid Compartment	NM_005816.4:1355
CXCL6	-1.11	1.12	-3.31	1.09	0.462	0.101	2.13	0.329	1	loglinear	Cytokine and Chemokine Signaling, Myeloid Compartment	NM_002993.3:308
LY96	-0.472	0.477	-1.41	0.463	0.721	0.377	1.38	0.329	1	lm.nb	Apoptosis, Myeloid Compartment	NM_001195797.1:135
CTNNB1	0.563	0.575	-0.565	1.69	1.48	0.676	3.23	0.335	1	lm.nb	Apoptosis, Immune Cell Adhesion and Migration, Wnt Signaling	NM_001098209.1:1938
IL10RA	-0.541	0.554	-1.63	0.545	0.687	0.324	1.46	0.336	1	lm.nb	Cytokine and Chemokine Signaling, JAK-STAT Signaling	NM_001558.2:150
FANCA	-0.777	0.805	-2.35	0.802	0.584	0.196	1.74	0.342	1	loglinear	DNA Damage Repair	NM_001018112.1:580
BMP2	-0.605	0.628	-1.84	0.625	0.657	0.28	1.54	0.342	1	lm.nb	Hedgehog Signaling, Matrix Remodeling and Metastasis, TGF-beta Signaling	NM_001200.3:1193
ITGB8	-0.66	0.685	-2	0.682	0.633	0.25	1.6	0.342	1	lm.nb	Immune Cell Adhesion and Migration, Matrix Remodeling and Metastasis, PI3K-Akt	NM_002214.2:2609
CD79B	-0.453	0.474	-1.38	0.476	0.731	0.384	1.39	0.347	1	Wald	Lymphoid Compartment	NM_001039933.1:884
TNFSF13B	0.724	0.759	-0.764	2.21	1.65	0.589	4.63	0.347	1	Wald	NF-kappaB Signaling	NM_001145645.2:142
S100A8	1.22	1.29	-1.3	3.75	2.34	0.407	13.4	0.348	1	loglinear	Myeloid Compartment	NM_002964.4:365
LYZ	-0.567	0.597	-1.74	0.603	0.675	0.3	1.52	0.349	1	lm.nb	Myeloid Compartment	NM_000239.2:381
F2RL1	0.579	0.618	-0.633	1.79	1.49	0.645	3.46	0.356	1	lm.nb	Lymphoid Compartment	NM_005242.4:1388
LCK	-0.601	0.643	-1.86	0.661	0.66	0.275	1.58	0.357	1	lm.nb	Costimulatory Signaling, Lymphoid Compartment	NM_005356.4:1723
AQP9	-0.629	0.68	-1.96	0.703	0.647	0.257	1.63	0.362	1	lm.nb	Metabolic Stress	NM_001320635.1:753
LTBP1	-0.583	0.637	-1.83	0.667	0.668	0.281	1.59	0.367	1	lm.nb	Matrix Remodeling and Metastasis, TGF-beta Signaling	NM_000627.3:1970
CEP55	-0.829	0.918	-2.63	0.97	0.563	0.162	1.96	0.373	1	loglinear	Cell Proliferation	NM_018131.3:570
THBS1	-0.541	0.6	-1.72	0.636	0.687	0.304	1.55	0.374	1	lm.nb	Angiogenesis, Matrix Remodeling and Metastasis, PI3K-Akt, TGF-beta Signaling	NM_003246.2:3816
PTGER4	-0.672	0.747	-2.14	0.794	0.628	0.227	1.73	0.376	1	loglinear		NM_000958.2:975
FBP1	-0.534	0.598	-1.71	0.638	0.69	0.306	1.56	0.378	1	lm.nb	Metabolic Stress	NM_001127628.1:488
TGFB3	-0.803	0.908	-2.58	0.976	0.573	0.167	1.97	0.383	1	loglinear	MAPK, Matrix Remodeling and Metastasis, TGF-beta Signaling	NM_001329938.1:262
ENO1	0.592	0.67	-0.722	1.91	1.51	0.606	3.75	0.383	1	lm.nb	Hypoxia, Metabolic Stress	NM_001428.3:782
WNT5A	-0.8	0.907	-2.58	0.979	0.575	0.167	1.97	0.385	1	loglinear	Hedgehog Signaling, Wnt Signaling	NM_003392.3:987
C7	-0.897	1.03	-2.91	1.12	0.537	0.133	2.17	0.39	1	loglinear		NM_000587.2:1488
IL18R1	-0.585	0.671	-1.9	0.73	0.667	0.268	1.66	0.39	1	Wald	Costimulatory Signaling, Cytokine and Chemokine Signaling, Lymphoid Compartment	NM_001282399.1:683
PPARG	0.493	0.57	-0.623	1.61	1.41	0.649	3.05	0.393	1	lm.nb		NM_005037.5:434
SREBF1	-0.342	0.395	-1.12	0.433	0.789	0.461	1.35	0.393	1	lm.nb		NM_001005291.1:1392
TNFSF8	0.675	0.781	-0.856	2.21	1.6	0.553	4.61	0.394	1	Wald		NM_001244.3:399
PTCD2	0.554	0.641	-0.704	1.81	1.47	0.614	3.51	0.395	1	Wald		NM_001284403.1:326
CDKN2A	0.921	1.07	-1.18	3.02	1.89	0.442	8.12	0.396	1	Wald	Cell Proliferation, Metabolic Stress	NM_000077.4:1052
SNAI1	-0.55	0.645	-1.81	0.713	0.683	0.285	1.64	0.4	1	lm.nb		NM_005985.3:960
GOT2	-0.319	0.374	-1.05	0.415	0.802	0.482	1.33	0.4	1	lm.nb	Metabolic Stress	NM_002080.3:674
HLA-A	-0.949	1.11	-3.13	1.23	0.518	0.114	2.35	0.4	1	loglinear	Antigen Presentation, Immune Cell Adhesion and Migration, Interferon Signaling	NM_002116.7:298
GLUD1	-0.604	0.71	-2	0.788	0.658	0.251	1.73	0.401	1	loglinear		NM_005271.2:2680
TNFAIP3	-0.443	0.521	-1.46	0.579	0.736	0.362	1.49	0.402	1	lm.nb		NM_001270508.1:3240
H2AFX	-0.481	0.569	-1.6	0.633	0.716	0.331	1.55	0.404	1	lm.nb	Cell Proliferation, DNA Damage Repair, Epigenetic Regulation, Metabolic Stress	NM_002105.2:521
KIT	-0.496	0.588	-1.65	0.655	0.709	0.319	1.57	0.404	1	lm.nb	MAPK, Metabolic Stress, PI3K-Akt	NM_000222.2:802
CXCR2	0.575	0.692	-0.782	1.93	1.49	0.582	3.82	0.412	1	lm.nb	Cytokine and Chemokine Signaling	NM_001557.3:409
APH1B	-0.441	0.532	-1.48	0.602	0.737	0.358	1.52	0.413	1	lm.nb	Notch Signaling	NM_001145646.1:541
FLT1	-0.503	0.609	-1.7	0.69	0.706	0.309	1.61	0.415	1	lm.nb	Angiogenesis, Hypoxia, MAPK, PI3K-Akt	NM_002019.4:530
CD3G	4.29	5.24	-5.99	14.6	19.6	0.0158	24200	0.419	1	Wald	Costimulatory Signaling, Lymphoid Compartment	NM_000073.2:404
MFNG	-0.643	0.792	-2.19	0.908	0.64	0.218	1.88	0.422	1	loglinear	Notch Signaling	NM_002405.3:1768
MS4A6A	0.531	0.655	-0.753	1.81	1.44	0.593	3.52	0.423	1	lm.nb		NM_152852.2:146
BNIP3	-0.72	0.889	-2.46	1.02	0.607	0.181	2.03	0.424	1	loglinear	Autophagy, Epigenetic Regulation	NM_004052.3:116
DNMT1	-0.642	0.796	-2.2	0.918	0.641	0.218	1.89	0.426	1	loglinear	Epigenetic Regulation	NM_001130823.2:2500
RAD51C	-0.709	0.881	-2.43	1.02	0.612	0.185	2.02	0.427	1	loglinear	Cell Proliferation, DNA Damage Repair	NM_058216.2:15
TYMP	-0.415	0.517	-1.43	0.597	0.75	0.372	1.51	0.427	1	lm.nb	Angiogenesis	NM_001113755.2:645
TNFRSF10C	-0.47	0.585	-1.62	0.677	0.722	0.326	1.6	0.427	1	lm.nb		NM_003841.3:682
PCK2	0.43	0.535	-0.618	1.48	1.35	0.651	2.78	0.427	1	lm.nb	Metabolic Stress, PI3K-Akt	NM_001018073.2:1307
PGPEP1	-0.531	0.672	-1.85	0.787	0.692	0.278	1.72	0.435	1	lm.nb	Angiogenesis	NM_001300927.1:6607
DUSP1	-0.494	0.628	-1.72	0.736	0.71	0.303	1.67	0.437	1	lm.nb	MAPK	NM_004417.3:1428
ALDOC	0.41	0.526	-0.62	1.44	1.33	0.651	2.71	0.441	1	lm.nb		NM_005165.2:335
CCNO	4.03	5.18	-6.13	14.2	16.4	0.0143	18700	0.442	1	Wald	Cell Proliferation, DNA Damage Repair	NM_021147.4:1129
IFITM1	-0.378	0.486	-1.33	0.576	0.77	0.397	1.49	0.443	1	lm.nb	Cytotoxicity, Interferon Signaling, Lymphoid Compartment	NM_003641.3:536
KDR	-0.436	0.573	-1.56	0.687	0.739	0.339	1.61	0.452	1	lm.nb	MAPK, Matrix Remodeling and Metastasis, PI3K-Akt	NM_002253.2:336
CCL4	-0.49	0.646	-1.76	0.776	0.712	0.296	1.71	0.454	1	lm.nb	Antigen Presentation, Cytokine and Chemokine Signaling, Myeloid Compartment	NM_002984.2:35
COL4A5	-0.432	0.575	-1.56	0.695	0.741	0.339	1.62	0.458	1	lm.nb	Matrix Remodeling and Metastasis, PI3K-Akt	NM_000495.4:1714
RIPK1	-0.404	0.538	-1.46	0.651	0.756	0.364	1.57	0.458	1	lm.nb	Apoptosis	NM_003804.3:1304
PLA1A	-0.602	0.804	-2.18	0.974	0.659	0.221	1.96	0.459	1	loglinear	MAPK	NM_015900.2:1250
TRAT1	-0.534	0.714	-1.93	0.866	0.691	0.262	1.82	0.46	1	Wald	Costimulatory Signaling	NM_016388.3:578
C5	-0.507	0.679	-1.84	0.824	0.704	0.28	1.77	0.46	1	lm.nb		NM_001317163.1:2212
BAD	-0.605	0.814	-2.2	0.989	0.657	0.218	1.99	0.462	1	loglinear	Apoptosis, Autophagy, MAPK, PI3K-Akt	NM_004322.3:963
WNT11	0.574	0.778	-0.951	2.1	1.49	0.517	4.28	0.466	1	Wald	Hedgehog Signaling, Wnt Signaling	XM_011545241.2:1015
WNT4	0.675	0.923	-1.13	2.48	1.6	0.456	5.59	0.47	1	Wald	Hedgehog Signaling, Wnt Signaling	NM_030761.4:2935
TYMS	-0.56	0.772	-2.07	0.953	0.678	0.238	1.94	0.474	1	loglinear	Cell Proliferation	NM_001071.1:395
NECTIN2	0.4	0.551	-0.681	1.48	1.32	0.624	2.79	0.474	1	lm.nb	Costimulatory Signaling, Immune Cell Adhesion and Migration	NM_001042724.1:1120
LAMA1	3.73	5.15	-6.37	13.8	13.2	0.0121	14500	0.474	1	Wald	Matrix Remodeling and Metastasis, PI3K-Akt	NM_005559.3:9002
IFI27	0.428	0.597	-0.743	1.6	1.35	0.597	3.03	0.479	1	lm.nb	Cytotoxicity, Interferon Signaling, Lymphoid Compartment	NM_005532.3:390
PPARGC1B	0.479	0.67	-0.834	1.79	1.39	0.561	3.46	0.48	1	lm.nb		NM_001172699.1:1010
EPM2AIP1	-0.316	0.443	-1.18	0.553	0.803	0.44	1.47	0.481	1	lm.nb		NM_014805.3:1322
TLR8	0.48	0.675	-0.842	1.8	1.4	0.558	3.49	0.481	1	lm.nb	Myeloid Compartment	NM_138636.4:2210
EIF2B4	0.376	0.528	-0.659	1.41	1.3	0.633	2.66	0.482	1	lm.nb		NM_001034116.1:1258
NGFR	-0.484	0.684	-1.82	0.857	0.715	0.282	1.81	0.485	1	lm.nb	MAPK, PI3K-Akt	NM_002507.3:512
ADORA2A	-0.416	0.592	-1.58	0.744	0.75	0.336	1.67	0.487	1	lm.nb	Costimulatory Signaling	NM_000675.5:951
MYC	-0.618	0.883	-2.35	1.11	0.652	0.196	2.16	0.489	1	loglinear	Cell Proliferation, JAK-STAT Signaling, MAPK, Metabolic Stress, Notch Signaling, PI3K-Akt, TGF-beta Signaling, Wnt Signaling	NM_002467.3:1615
BRCA2	-0.406	0.583	-1.55	0.737	0.755	0.342	1.67	0.491	1	lm.nb	Cell Proliferation, DNA Damage Repair	NM_000059.3:1373
CCL21	0.818	1.18	-1.49	3.12	1.76	0.357	8.71	0.491	1	loglinear	Cytokine and Chemokine Signaling	NM_002989.2:155
GLS	-0.709	1.03	-2.73	1.32	0.612	0.15	2.49	0.497	1	loglinear	Metabolic Stress	NM_014905.4:165
HDAC4	-0.285	0.417	-1.1	0.533	0.821	0.466	1.45	0.5	1	lm.nb	Epigenetic Regulation, Notch Signaling	NM_006037.3:3742
IKBKB	-0.618	0.906	-2.39	1.16	0.652	0.19	2.23	0.5	1	loglinear	Costimulatory Signaling, Cytokine and Chemokine Signaling, MAPK, Metabolic Stress, NF-kappaB Signaling, PI3K-Akt	NM_001190720.2:1891
NFKB2	0.472	0.694	-0.888	1.83	1.39	0.54	3.56	0.501	1	lm.nb	MAPK, NF-kappaB Signaling	NM_001077494.3:1986
CRABP2	0.623	0.919	-1.18	2.42	1.54	0.442	5.37	0.503	1	loglinear	Myeloid Compartment	NM_001199723.1:802
SIRPA	0.335	0.496	-0.636	1.31	1.26	0.643	2.47	0.504	1	lm.nb	Cytotoxicity, Myeloid Compartment	NM_001040023.1:3355
CPA3	-0.455	0.674	-1.78	0.865	0.729	0.292	1.82	0.504	1	lm.nb		NM_001870.2:768
CCND3	0.467	0.698	-0.902	1.84	1.38	0.535	3.57	0.509	1	lm.nb	Cell Proliferation, JAK-STAT Signaling, PI3K-Akt, Wnt Signaling	NM_001136017.2:760
IKBKG	-0.558	0.838	-2.2	1.08	0.679	0.218	2.12	0.51	1	loglinear	Costimulatory Signaling, Cytokine and Chemokine Signaling, MAPK, NF-kappaB Signaling, PI3K-Akt	NM_001099856.4:1719
SFXN1	0.322	0.488	-0.634	1.28	1.25	0.644	2.43	0.514	1	lm.nb		NM_001322977.1:191
HDAC3	0.308	0.468	-0.608	1.22	1.24	0.656	2.34	0.514	1	lm.nb	Epigenetic Regulation, Notch Signaling	NM_003883.3:1464
BRD3	-0.529	0.806	-2.11	1.05	0.693	0.232	2.07	0.516	1	loglinear	Epigenetic Regulation	NM_007371.3:2621
HRAS	-0.652	0.998	-2.61	1.3	0.636	0.164	2.47	0.518	1	loglinear	Autophagy, Cytokine and Chemokine Signaling, JAK-STAT Signaling, MAPK, Metabolic Stress, PI3K-Akt	NM_005343.3:842
CDKN1A	0.378	0.579	-0.757	1.51	1.3	0.592	2.85	0.518	1	lm.nb	Cell Proliferation, Hypoxia, JAK-STAT Signaling, Metabolic Stress, Myeloid Compartment, PI3K-Akt	NM_000389.2:1975
MGMT	-0.261	0.401	-1.05	0.526	0.834	0.484	1.44	0.52	1	lm.nb	DNA Damage Repair	NM_002412.3:323
EGFR	-0.447	0.688	-1.8	0.901	0.733	0.288	1.87	0.52	1	lm.nb	Hypoxia, MAPK, Metabolic Stress, PI3K-Akt	NM_005228.3:2760
MXI1	0.319	0.491	-0.643	1.28	1.25	0.64	2.43	0.521	1	lm.nb		NM_001008541.1:2037
BATF3	0.376	0.585	-0.77	1.52	1.3	0.586	2.87	0.525	1	lm.nb	Antigen Presentation	NM_018664.2:725
CCL2	-0.391	0.613	-1.59	0.811	0.763	0.331	1.75	0.528	1	lm.nb	Cytokine and Chemokine Signaling, Myeloid Compartment	NM_002982.3:303
IL11RA	-0.396	0.623	-1.62	0.824	0.76	0.326	1.77	0.529	1	lm.nb	Cytokine and Chemokine Signaling, Cytotoxicity, JAK-STAT Signaling	NM_147162.1:400
CD14	0.407	0.646	-0.86	1.67	1.33	0.551	3.19	0.533	1	lm.nb	Apoptosis, MAPK, Myeloid Compartment	NM_001174105.1:1020
RRM2	-0.404	0.644	-1.67	0.858	0.756	0.315	1.81	0.535	1	lm.nb	Cell Proliferation	NM_001034.1:490
PRKAA2	-0.459	0.739	-1.91	0.99	0.728	0.266	1.99	0.539	1	Wald	Autophagy, Metabolic Stress, PI3K-Akt	NM_006252.3:4014
CD276	0.354	0.575	-0.773	1.48	1.28	0.585	2.79	0.542	1	lm.nb	Immune Cell Adhesion and Migration	NM_001024736.1:2119
APOL6	0.426	0.695	-0.937	1.79	1.34	0.522	3.45	0.545	1	lm.nb		NM_030641.3:289
HES1	0.404	0.664	-0.897	1.71	1.32	0.537	3.26	0.547	1	lm.nb	Notch Signaling	NM_005524.2:860
MAGEB2	2.99	5.09	-6.98	13	7.96	0.0079	8030	0.561	1	Wald		NM_002364.4:1026
VTCN1	-0.554	0.944	-2.4	1.3	0.681	0.189	2.46	0.561	1	loglinear	Costimulatory Signaling, Immune Cell Adhesion and Migration	NM_001253849.1:871
ITPK1	-0.311	0.531	-1.35	0.729	0.806	0.392	1.66	0.561	1	lm.nb	Angiogenesis	NM_001142593.2:958
SPIB	-0.445	0.759	-1.93	1.04	0.735	0.262	2.06	0.562	1	Wald		NM_003121.3:1029
IL12RB2	-0.298	0.523	-1.32	0.727	0.813	0.4	1.66	0.573	1	Wald	Cytokine and Chemokine Signaling, Cytotoxicity, JAK-STAT Signaling, Lymphoid Compartment	NM_001319233.1:880
HEY1	-0.345	0.608	-1.54	0.847	0.787	0.345	1.8	0.574	1	lm.nb	Angiogenesis, Notch Signaling	NM_001040708.1:1859
CDKN2B	0.382	0.678	-0.947	1.71	1.3	0.519	3.27	0.577	1	lm.nb	Cell Proliferation, Metabolic Stress, TGF-beta Signaling	NM_004936.3:906
CCL13	-0.344	0.614	-1.55	0.86	0.788	0.342	1.82	0.58	1	lm.nb	Cytokine and Chemokine Signaling	NM_005408.2:129
NFKBIA	-0.319	0.573	-1.44	0.804	0.802	0.368	1.75	0.581	1	lm.nb	Costimulatory Signaling, Cytokine and Chemokine Signaling, NF-kappaB Signaling	NM_020529.2:1361
ID4	-0.338	0.608	-1.53	0.853	0.791	0.346	1.81	0.582	1	lm.nb	TGF-beta Signaling	NM_001546.3:2048
CD86	-0.331	0.595	-1.5	0.836	0.795	0.354	1.78	0.582	1	lm.nb	Costimulatory Signaling, Immune Cell Adhesion and Migration, Lymphoid Compartment	NM_001206924.1:1685
CD1C	-0.379	0.681	-1.71	0.956	0.769	0.305	1.94	0.582	1	Wald	Antigen Presentation, Lymphoid Compartment	NM_001765.2:564
IFNGR1	-0.286	0.515	-1.3	0.725	0.82	0.407	1.65	0.583	1	lm.nb	Hypoxia, Interferon Signaling, JAK-STAT Signaling	NM_000416.2:1025
CCL19	0.579	1.05	-1.48	2.63	1.49	0.359	6.2	0.585	1	loglinear	Cytokine and Chemokine Signaling	NM_006274.2:133
HAVCR2	-0.271	0.494	-1.24	0.698	0.829	0.424	1.62	0.587	1	lm.nb	Costimulatory Signaling	NM_032782.3:955
FGF13	2.77	5.08	-7.19	12.7	6.81	0.00687	6760	0.589	1	Wald	MAPK, PI3K-Akt	NM_001139498.1:975
RPTOR	-0.448	0.839	-2.09	1.2	0.733	0.234	2.29	0.597	1	loglinear	Autophagy, Metabolic Stress, PI3K-Akt	NM_001163034.1:3139
CCL14	-0.51	0.96	-2.39	1.37	0.702	0.191	2.59	0.599	1	loglinear	Cytokine and Chemokine Signaling	NM_032962.4:253
PMS2	-0.258	0.488	-1.21	0.698	0.836	0.431	1.62	0.6	1	lm.nb	DNA Damage Repair	NM_000535.6:894
VCAN	-0.361	0.683	-1.7	0.978	0.779	0.308	1.97	0.601	1	lm.nb	Angiogenesis, Immune Cell Adhesion and Migration, Matrix Remodeling and Metastasis	NM_001126336.2:394
TAPBPL	0.272	0.516	-0.74	1.28	1.21	0.599	2.43	0.602	1	lm.nb		NM_018009.4:1425
ALDOA	0.318	0.608	-0.873	1.51	1.25	0.546	2.85	0.604	1	lm.nb	Hypoxia	NM_000034.3:2049
SNCA	-0.328	0.63	-1.56	0.906	0.797	0.339	1.87	0.606	1	lm.nb		NM_001146055.1:480
TBX21	2.61	5.02	-7.24	12.4	6.09	0.00664	5590	0.607	1	Wald	Lymphoid Compartment	NM_013351.1:1380
ANGPTL4	-0.461	0.891	-2.21	1.29	0.726	0.217	2.44	0.608	1	loglinear	Angiogenesis	NM_001039667.2:1088
COMP	-0.574	1.11	-2.75	1.61	0.672	0.148	3.04	0.609	1	loglinear	Matrix Remodeling and Metastasis, PI3K-Akt	NM_000095.2:1271
THBD	-0.427	0.832	-2.06	1.2	0.744	0.24	2.3	0.611	1	loglinear	Antigen Presentation	NM_000361.2:1674
CD58	-0.435	0.856	-2.11	1.24	0.74	0.231	2.37	0.615	1	loglinear	Immune Cell Adhesion and Migration	NM_001144822.1:42
TNFRSF1A	0.261	0.514	-0.747	1.27	1.2	0.596	2.41	0.615	1	lm.nb	MAPK, NF-kappaB Signaling	NM_001065.2:515
VHL	-0.393	0.788	-1.94	1.15	0.762	0.261	2.22	0.622	1	loglinear	Antigen Presentation, Hypoxia, Metabolic Stress	NM_198156.1:420
SOX10	0.465	0.937	-1.37	2.3	1.38	0.386	4.93	0.623	1	Wald		NM_006941.3:2601
TNFSF4	2.5	5.05	-7.39	12.4	5.65	0.00594	5370	0.624	1	Wald	NF-kappaB Signaling	NM_001297562.1:332
RELN	0.552	1.12	-1.64	2.74	1.47	0.322	6.68	0.624	1	loglinear	Matrix Remodeling and Metastasis, NF-kappaB Signaling, PI3K-Akt	NM_005045.3:988
CD40LG	-0.382	0.783	-1.92	1.15	0.767	0.265	2.22	0.629	1	Wald	Costimulatory Signaling, Immune Cell Adhesion and Migration, Lymphoid Compartment, NF-kappaB Signaling	NM_000074.2:1225
TWF1	0.281	0.578	-0.852	1.41	1.22	0.554	2.67	0.63	1	lm.nb		NM_002822.4:1574
ANGPT2	-0.289	0.595	-1.46	0.877	0.819	0.365	1.84	0.631	1	lm.nb	Angiogenesis, Hypoxia, MAPK, PI3K-Akt	NM_001147.2:1775
BAMBI	-0.454	0.938	-2.29	1.38	0.73	0.204	2.61	0.631	1	loglinear	TGF-beta Signaling, Wnt Signaling	NM_012342.2:824
ITGAX	-0.329	0.681	-1.66	1.01	0.796	0.315	2.01	0.632	1	lm.nb	Immune Cell Adhesion and Migration, Matrix Remodeling and Metastasis, Myeloid Compartment	NM_000887.4:561
IDO1	-0.329	0.685	-1.67	1.01	0.796	0.314	2.02	0.634	1	lm.nb	Lymphoid Compartment	NM_002164.5:52
STAT4	-0.32	0.679	-1.65	1.01	0.801	0.318	2.02	0.64	1	lm.nb	Costimulatory Signaling, JAK-STAT Signaling	NM_001243835.1:808
RAD50	-0.197	0.423	-1.03	0.633	0.872	0.491	1.55	0.645	1	lm.nb	Cell Proliferation, DNA Damage Repair, Metabolic Stress	NM_005732.3:1357
WNT2B	-0.411	0.889	-2.15	1.33	0.752	0.225	2.52	0.647	1	loglinear	Hedgehog Signaling, Wnt Signaling	NM_001291880.1:1169
CSF2RB	-0.402	0.883	-2.13	1.33	0.757	0.228	2.51	0.652	1	loglinear	Cytokine and Chemokine Signaling, JAK-STAT Signaling	NM_000395.2:1547
HLA-DRB1	0.305	0.67	-1.01	1.62	1.24	0.497	3.07	0.652	1	lm.nb	Antigen Presentation, Costimulatory Signaling, Immune Cell Adhesion and Migration, Interferon Signaling	NM_002124.3:1016
NOTCH2	-0.272	0.6	-1.45	0.903	0.828	0.367	1.87	0.653	1	lm.nb	Notch Signaling	NM_024408.3:2842
SPRY4	-0.349	0.77	-1.86	1.16	0.785	0.276	2.24	0.654	1	loglinear	Cytotoxicity	NM_030964.3:1900
CXCL14	0.315	0.695	-1.05	1.68	1.24	0.484	3.2	0.654	1	lm.nb	Cytokine and Chemokine Signaling	NM_004887.4:990
SMAP1	-0.203	0.45	-1.09	0.68	0.869	0.471	1.6	0.656	1	lm.nb		NM_001044305.2:823
TAPBP	0.246	0.547	-0.826	1.32	1.19	0.564	2.49	0.656	1	lm.nb	Antigen Presentation	NM_003190.4:1082
PARP12	-0.181	0.408	-0.981	0.618	0.882	0.507	1.54	0.66	1	lm.nb		NM_022750.3:1843
MSH2	-0.202	0.46	-1.1	0.699	0.869	0.465	1.62	0.663	1	lm.nb	DNA Damage Repair	NM_000251.1:2514
ELOB	0.272	0.624	-0.951	1.49	1.21	0.517	2.82	0.666	1	Wald		NM_007108.2:800
IL33	-0.244	0.561	-1.34	0.856	0.844	0.394	1.81	0.666	1	lm.nb	Cytokine and Chemokine Signaling	NM_033439.3:1842
SFRP1	0.43	0.988	-1.51	2.37	1.35	0.352	5.15	0.666	1	loglinear	Wnt Signaling	NM_003012.3:1320
PTPN11	0.259	0.597	-0.911	1.43	1.2	0.532	2.69	0.668	1	lm.nb	Costimulatory Signaling, Immune Cell Adhesion and Migration, Interferon Signaling, JAK-STAT Signaling, MAPK	NM_001330437.1:228
ITGAV	0.245	0.566	-0.864	1.35	1.18	0.549	2.55	0.668	1	lm.nb	Angiogenesis, Antigen Presentation, Immune Cell Adhesion and Migration, Matrix Remodeling and Metastasis, PI3K-Akt	NM_001144999.2:2701
ANGPT1	0.322	0.75	-1.15	1.79	1.25	0.451	3.46	0.67	1	Wald	Angiogenesis, Hypoxia, MAPK, Myeloid Compartment, PI3K-Akt	NM_001199859.1:3620
HLA-DQA1	0.664	1.55	-2.38	3.7	1.58	0.193	13	0.672	1	loglinear	Antigen Presentation, Costimulatory Signaling, Immune Cell Adhesion and Migration, Interferon Signaling	NM_002122.3:258
PFKM	0.238	0.565	-0.869	1.35	1.18	0.548	2.54	0.676	1	lm.nb	Metabolic Stress	NM_000289.5:2672
HK1	0.234	0.558	-0.86	1.33	1.18	0.551	2.51	0.678	1	lm.nb	Hypoxia, Metabolic Stress	NM_000188.2:3355
CASP9	0.241	0.58	-0.896	1.38	1.18	0.537	2.6	0.681	1	lm.nb	Apoptosis, PI3K-Akt	XM_011542270.1:326
NECTIN1	-0.263	0.635	-1.51	0.982	0.833	0.352	1.98	0.682	1	lm.nb	Immune Cell Adhesion and Migration	NM_002855.4:357
MET	0.191	0.466	-0.722	1.1	1.14	0.606	2.15	0.685	1	lm.nb	MAPK, Metabolic Stress, PI3K-Akt	NM_000245.2:1488
PIK3CA	-0.19	0.464	-1.1	0.72	0.877	0.467	1.65	0.685	1	lm.nb	Autophagy, Costimulatory Signaling, Cytokine and Chemokine Signaling, Hypoxia, Immune Cell Adhesion and Migration, JAK-STAT Signaling, MAPK, Metabolic Stress, PI3K-Akt	NM_006218.2:3296
TLR4	-0.225	0.556	-1.32	0.865	0.855	0.402	1.82	0.688	1	lm.nb	Apoptosis, Hypoxia, Myeloid Compartment, PI3K-Akt	NR_024168.1:2575
TNFRSF25	-0.348	0.869	-2.05	1.36	0.785	0.241	2.56	0.691	1	loglinear	Costimulatory Signaling, Lymphoid Compartment, NF-kappaB Signaling	NM_148970.1:151
IL18	0.23	0.58	-0.907	1.37	1.17	0.533	2.58	0.694	1	lm.nb	Costimulatory Signaling, Cytokine and Chemokine Signaling	NM_001243211.1:392
DPP4	0.222	0.569	-0.894	1.34	1.17	0.538	2.53	0.7	1	lm.nb	Costimulatory Signaling, Lymphoid Compartment	NM_001935.3:1861
CD74	-0.238	0.617	-1.45	0.973	0.848	0.367	1.96	0.703	1	lm.nb	Antigen Presentation	NM_001025159.2:1161
TTC30A	-0.24	0.634	-1.48	1	0.847	0.358	2	0.707	1	Wald		NM_152275.3:2492
MRC1	0.214	0.566	-0.894	1.32	1.16	0.538	2.5	0.707	1	lm.nb	Antigen Presentation, Myeloid Compartment	NM_002438.2:525
PIK3R2	-0.331	0.877	-2.05	1.39	0.795	0.242	2.62	0.708	1	loglinear	Autophagy, Costimulatory Signaling, Cytokine and Chemokine Signaling, Hypoxia, Immune Cell Adhesion and Migration, JAK-STAT Signaling, MAPK, Metabolic Stress, PI3K-Akt	NM_005027.3:344
MARCO	0.233	0.624	-0.99	1.46	1.17	0.503	2.74	0.712	1	lm.nb	Myeloid Compartment	NM_006770.3:1435
OAS3	-0.188	0.506	-1.18	0.803	0.878	0.442	1.75	0.713	1	lm.nb	Cytotoxicity, Interferon Signaling	NM_006187.3:2354
RPL7A	0.207	0.559	-0.888	1.3	1.15	0.54	2.47	0.713	1	lm.nb	Angiogenesis	NM_000972.2:657
NCR1	1.85	5	-7.95	11.7	3.61	0.00404	3220	0.714	1	Wald		NM_001145457.2:409
SBNO2	0.222	0.603	-0.96	1.4	1.17	0.514	2.65	0.715	1	lm.nb		NM_001100122.1:1686
CCR5	0.217	0.596	-0.951	1.38	1.16	0.517	2.61	0.719	1	lm.nb	Antigen Presentation, Cytokine and Chemokine Signaling	NM_000579.3:366
AKT1	0.207	0.573	-0.917	1.33	1.15	0.53	2.52	0.72	1	lm.nb	Apoptosis, Autophagy, Costimulatory Signaling, Cytokine and Chemokine Signaling, Hypoxia, JAK-STAT Signaling, MAPK, Metabolic Stress, PI3K-Akt	NM_005163.2:2207
TICAM1	0.176	0.491	-0.787	1.14	1.13	0.58	2.2	0.722	1	Wald	Apoptosis	NM_182919.3:2552
OASL	0.252	0.706	-1.13	1.64	1.19	0.456	3.11	0.723	1	lm.nb	Interferon Signaling	NM_003733.2:1570
FUT4	0.226	0.64	-1.03	1.48	1.17	0.49	2.79	0.726	1	lm.nb		NM_002033.3:1151
A2M	-0.199	0.572	-1.32	0.922	0.871	0.401	1.89	0.73	1	lm.nb	Matrix Remodeling and Metastasis	NM_000014.4:1685
CXCR6	0.139	0.4	-0.646	0.923	1.1	0.639	1.9	0.731	1	Wald	Cytokine and Chemokine Signaling	NM_006564.1:97
MMRN2	-0.295	0.865	-1.99	1.4	0.815	0.252	2.64	0.735	1	loglinear	Angiogenesis	NM_024756.2:3040
LGALS9	-0.216	0.649	-1.49	1.06	0.861	0.356	2.08	0.741	1	lm.nb		NM_002308.3:1206
FAS	0.175	0.529	-0.862	1.21	1.13	0.55	2.32	0.743	1	Wald	MAPK	NM_000043.3:90
GLUL	0.191	0.585	-0.956	1.34	1.14	0.516	2.53	0.746	1	lm.nb		NM_002065.6:1485
B2M	-0.174	0.562	-1.27	0.928	0.887	0.413	1.9	0.759	1	lm.nb	Antigen Presentation, Interferon Signaling	NM_004048.2:573
SELL	0.198	0.643	-1.06	1.46	1.15	0.479	2.75	0.759	1	lm.nb	Immune Cell Adhesion and Migration	NM_000655.4:1872
FZD9	1.47	5	-8.32	11.3	2.77	0.00312	2460	0.77	1	Wald	Wnt Signaling	NM_003508.2:1446
FCGRT	-0.157	0.545	-1.22	0.91	0.897	0.428	1.88	0.775	1	lm.nb		NM_004107.4:1260
IL2RA	-0.175	0.627	-1.4	1.05	0.886	0.378	2.08	0.782	1	lm.nb	Costimulatory Signaling, Cytokine and Chemokine Signaling, JAK-STAT Signaling, PI3K-Akt	NM_000417.2:1222
ERBB2	0.229	0.84	-1.42	1.87	1.17	0.375	3.67	0.786	1	loglinear	Hypoxia, Metabolic Stress	NM_004448.2:2405
ANLN	-0.155	0.592	-1.32	1.01	0.898	0.402	2.01	0.795	1	lm.nb	Cell Proliferation	NM_018685.2:240
IFITM2	0.114	0.435	-0.738	0.966	1.08	0.599	1.95	0.795	1	lm.nb	Cytotoxicity, Interferon Signaling	NM_006435.2:390
MYD88	-0.154	0.593	-1.32	1.01	0.899	0.401	2.01	0.797	1	lm.nb		NM_002468.3:2145
COL5A1	-0.177	0.683	-1.52	1.16	0.885	0.35	2.24	0.797	1	lm.nb	Matrix Remodeling and Metastasis	NM_000093.4:1133
GAS1	-0.219	0.848	-1.88	1.44	0.859	0.271	2.72	0.798	1	loglinear	Hedgehog Signaling	NM_002048.2:948
MS4A1	-0.225	0.896	-1.98	1.53	0.855	0.253	2.89	0.803	1	loglinear	Lymphoid Compartment	NM_021950.3:161
GNLY	-0.153	0.61	-1.35	1.04	0.899	0.393	2.06	0.803	1	lm.nb	Cytotoxicity, Lymphoid Compartment	NM_012483.3:540
TRIM21	-0.127	0.509	-1.13	0.871	0.916	0.458	1.83	0.804	1	lm.nb	Antigen Presentation, Interferon Signaling	NM_003141.3:1190
JAK1	0.109	0.441	-0.755	0.974	1.08	0.593	1.96	0.806	1	lm.nb	Cytotoxicity, Interferon Signaling, JAK-STAT Signaling, Lymphoid Compartment, PI3K-Akt	NM_002227.1:285
GPC4	1.2	4.99	-8.57	11	2.3	0.00263	2020	0.811	1	Wald	Wnt Signaling	NM_001448.2:820
ZC3H12A	-0.19	0.802	-1.76	1.38	0.876	0.295	2.6	0.814	1	loglinear		NM_025079.2:1379
SLC2A1	-0.158	0.681	-1.49	1.18	0.896	0.355	2.26	0.818	1	lm.nb	Hypoxia, Metabolic Stress	NM_006516.2:264
CD44	-0.13	0.571	-1.25	0.988	0.914	0.421	1.98	0.821	1	lm.nb	Costimulatory Signaling, Interferon Signaling, Matrix Remodeling and Metastasis	NM_001001392.1:566
HMGA1	0.152	0.695	-1.21	1.51	1.11	0.432	2.86	0.829	1	lm.nb	Epigenetic Regulation, Metabolic Stress	NM_145902.2:906
TWIST1	0.206	0.963	-1.68	2.09	1.15	0.312	4.27	0.832	1	loglinear		NM_000474.3:293
CD274	-0.134	0.626	-1.36	1.09	0.911	0.389	2.13	0.832	1	lm.nb	Costimulatory Signaling, Immune Cell Adhesion and Migration, Lymphoid Compartment	NM_014143.3:1243
TNFRSF4	0.189	0.893	-1.56	1.94	1.14	0.339	3.83	0.834	1	Wald	NF-kappaB Signaling	NM_003327.3:981
PIK3CG	-0.12	0.573	-1.24	1	0.92	0.422	2	0.836	1	lm.nb	Cytokine and Chemokine Signaling, Hypoxia, Immune Cell Adhesion and Migration, JAK-STAT Signaling, MAPK, Metabolic Stress, PI3K-Akt	NM_001282426.1:1805
TNF	-0.129	0.616	-1.34	1.08	0.915	0.396	2.11	0.836	1	lm.nb	Antigen Presentation, MAPK, Metabolic Stress, NF-kappaB Signaling, TGF-beta Signaling	NM_000594.3:1366
HLA-DQB1	-0.23	1.2	-2.58	2.12	0.853	0.167	4.34	0.849	1	loglinear	Antigen Presentation, Costimulatory Signaling, Immune Cell Adhesion and Migration, Interferon Signaling	NM_002123.3:384
CTSW	0.143	0.751	-1.33	1.62	1.1	0.398	3.06	0.85	1	Wald	Antigen Presentation	NM_001335.3:1075
IL1R2	0.127	0.668	-1.18	1.44	1.09	0.441	2.7	0.851	1	lm.nb	Cytokine and Chemokine Signaling, MAPK	NR_048564.1:949
HDAC11	0.111	0.595	-1.05	1.28	1.08	0.481	2.42	0.854	1	lm.nb	Epigenetic Regulation, Notch Signaling	NM_001330636.1:865
APLNR	-0.211	1.16	-2.49	2.07	0.864	0.178	4.19	0.857	1	loglinear		NM_005161.4:629
KRAS	0.117	0.653	-1.16	1.4	1.08	0.447	2.63	0.859	1	lm.nb	Autophagy, Cytokine and Chemokine Signaling, MAPK, Metabolic Stress, PI3K-Akt	NM_004985.3:1790
DLL1	-0.111	0.624	-1.33	1.11	0.926	0.396	2.16	0.86	1	lm.nb	Notch Signaling	NM_005618.3:1520
ITGAE	-0.0893	0.51	-1.09	0.91	0.94	0.47	1.88	0.862	1	lm.nb	Immune Cell Adhesion and Migration, Matrix Remodeling and Metastasis	NM_002208.4:3647
CDH11	-0.109	0.637	-1.36	1.14	0.927	0.39	2.2	0.866	1	lm.nb		NM_001797.2:152
WNT7B	0.85	5.01	-8.98	10.7	1.8	0.00199	1640	0.866	1	Wald	Hedgehog Signaling, Wnt Signaling	NM_058238.2:1874
P2RY13	-0.103	0.617	-1.31	1.11	0.931	0.403	2.15	0.868	1	lm.nb	Myeloid Compartment	NM_023914.2:2350
LAMC2	0.183	1.09	-1.96	2.33	1.14	0.257	5.02	0.868	1	loglinear	Matrix Remodeling and Metastasis, PI3K-Akt	NM_005562.2:1027
PRR5	-0.0892	0.549	-1.16	0.986	0.94	0.446	1.98	0.872	1	lm.nb	Costimulatory Signaling, Metabolic Stress	NM_015366.3:1635
SELE	0.108	0.703	-1.27	1.48	1.08	0.415	2.8	0.879	1	lm.nb	Immune Cell Adhesion and Migration	NM_000450.2:257
HLA-B	-0.103	0.687	-1.45	1.24	0.931	0.366	2.37	0.881	1	lm.nb	Antigen Presentation, Immune Cell Adhesion and Migration, Interferon Signaling	NM_005514.6:1247
CDC20	0.0885	0.591	-1.07	1.25	1.06	0.476	2.37	0.882	1	lm.nb	Antigen Presentation, Cell Proliferation	NM_001255.1:915
EXO1	-0.109	0.78	-1.64	1.42	0.927	0.321	2.68	0.89	1	Wald	Cell Proliferation, DNA Damage Repair	NM_006027.3:820
BIRC3	-0.117	0.85	-1.78	1.55	0.922	0.291	2.93	0.892	1	Wald	Apoptosis, NF-kappaB Signaling	NM_001165.4:6567
IRF3	-0.0858	0.635	-1.33	1.16	0.942	0.398	2.23	0.893	1	lm.nb	Interferon Signaling	NM_001197122.1:607
GPR160	-0.0792	0.611	-1.28	1.12	0.947	0.413	2.17	0.898	1	lm.nb		NM_014373.1:760
PALMD	0.107	0.927	-1.71	1.92	1.08	0.306	3.8	0.909	1	loglinear		NM_017734.4:224
GZMM	-0.104	0.901	-1.87	1.66	0.931	0.274	3.16	0.909	1	Wald	Cytotoxicity, Lymphoid Compartment	NM_005317.2:669
DLL4	-0.0711	0.625	-1.3	1.15	0.952	0.407	2.23	0.91	1	lm.nb	Angiogenesis, Myeloid Compartment, Notch Signaling	NM_019074.2:893
NDUFA4L2	-0.0957	0.863	-1.79	1.6	0.936	0.29	3.02	0.912	1	loglinear		NM_020142.3:563
S100A9	0.122	1.23	-2.29	2.53	1.09	0.205	5.78	0.922	1	loglinear	Myeloid Compartment	NM_002965.3:137
C1QA	0.0503	0.525	-0.978	1.08	1.04	0.508	2.11	0.924	1	lm.nb		NM_015991.3:636
JAG2	-0.0703	0.749	-1.54	1.4	0.952	0.344	2.64	0.926	1	Wald	Notch Signaling	NM_002226.4:5480
WNT2	-0.0775	0.852	-1.75	1.59	0.948	0.298	3.02	0.928	1	Wald	Hedgehog Signaling, Wnt Signaling	NM_003391.2:2014
HLA-DOB	-0.0527	0.587	-1.2	1.1	0.964	0.434	2.14	0.929	1	Wald	Antigen Presentation, Immune Cell Adhesion and Migration, Lymphoid Compartment	NM_002120.3:124
RPS6KB1	0.0417	0.56	-1.06	1.14	1.03	0.481	2.2	0.941	1	lm.nb	Autophagy, Hypoxia, Metabolic Stress, PI3K-Akt, TGF-beta Signaling	NM_001272042.1:2451
BBC3	-0.0506	0.698	-1.42	1.32	0.966	0.374	2.49	0.943	1	lm.nb	Apoptosis, Cytotoxicity	NM_014417.4:1310
MMP1	-0.0755	1.08	-2.19	2.04	0.949	0.219	4.11	0.945	1	loglinear	Matrix Remodeling and Metastasis, Myeloid Compartment	NM_002421.2:700
JAK3	-0.047	0.679	-1.38	1.28	0.968	0.385	2.43	0.945	1	lm.nb	Cytokine and Chemokine Signaling, Cytotoxicity, JAK-STAT Signaling, PI3K-Akt	NM_000215.2:1715
BCL6B	-0.034	0.508	-1.03	0.962	0.977	0.49	1.95	0.947	1	lm.nb	Apoptosis	NM_181844.3:608
WNT5B	0.0579	0.921	-1.75	1.86	1.04	0.298	3.64	0.95	1	Wald	Hedgehog Signaling, Wnt Signaling	NM_030775.2:254
CD209	-0.0276	0.451	-0.911	0.856	0.981	0.532	1.81	0.952	1	lm.nb		NM_021155.2:1532
MICA	-0.0371	0.609	-1.23	1.16	0.975	0.426	2.23	0.952	1	lm.nb		NM_000247.1:550
CD300A	-0.0389	0.642	-1.3	1.22	0.973	0.407	2.33	0.952	1	lm.nb	Metabolic Stress	NM_001256841.1:371
PKM	0.0286	0.506	-0.964	1.02	1.02	0.513	2.03	0.955	1	lm.nb	Metabolic Stress	NM_001206796.2:1533
SOCS1	0.03	0.595	-1.14	1.2	1.02	0.455	2.29	0.96	1	lm.nb	Antigen Presentation, Interferon Signaling, JAK-STAT Signaling	NM_003745.1:1022
DEPTOR	-0.028	0.568	-1.14	1.09	0.981	0.453	2.12	0.961	1	lm.nb	Autophagy, Metabolic Stress	NM_001283012.1:1141
CX3CL1	0.0388	0.818	-1.56	1.64	1.03	0.338	3.12	0.962	1	loglinear	Cytokine and Chemokine Signaling, Lymphoid Compartment	NM_002996.3:1850
IL10	-0.0244	0.518	-1.04	0.99	0.983	0.487	1.99	0.963	1	Wald	Cytokine and Chemokine Signaling, JAK-STAT Signaling	NM_000572.2:240
DTX4	-0.0294	0.654	-1.31	1.25	0.98	0.403	2.38	0.964	1	lm.nb	Notch Signaling	NM_015177.1:4820
CLEC7A	-0.0282	0.649	-1.3	1.24	0.981	0.406	2.37	0.966	1	lm.nb	Immune Cell Adhesion and Migration, Myeloid Compartment	NM_197954.2:55
MMP9	0.0261	0.627	-1.2	1.25	1.02	0.434	2.39	0.967	1	lm.nb	Angiogenesis, Immune Cell Adhesion and Migration, Matrix Remodeling and Metastasis	NM_004994.2:2011
DUSP5	0.0252	0.635	-1.22	1.27	1.02	0.43	2.41	0.969	1	lm.nb	MAPK	NM_004419.3:675
BID	0.0201	0.552	-1.06	1.1	1.01	0.479	2.15	0.971	1	lm.nb	Apoptosis	NM_001196.3:1604
CYBB	0.0191	0.584	-1.13	1.16	1.01	0.458	2.24	0.974	1	lm.nb	Antigen Presentation, Hypoxia, Immune Cell Adhesion and Migration, Myeloid Compartment	NM_000397.3:1034
CD36	-0.0172	0.552	-1.1	1.06	0.988	0.467	2.09	0.975	1	lm.nb	Antigen Presentation, Matrix Remodeling and Metastasis	NM_001001548.2:705
HDC	0.028	0.927	-1.79	1.84	1.02	0.289	3.59	0.976	1	loglinear		NM_002112.3:1646
WDR76	-0.0178	0.632	-1.26	1.22	0.988	0.419	2.33	0.978	1	Wald		NM_024908.3:1875
NOTCH1	0.0165	0.596	-1.15	1.18	1.01	0.45	2.27	0.978	1	lm.nb	Notch Signaling	NM_017617.3:2999
WNT10A	0.0237	0.917	-1.77	1.82	1.02	0.292	3.53	0.98	1	Wald	Hedgehog Signaling, Wnt Signaling	NM_025216.2:1781
CCNE1	-0.0157	0.607	-1.21	1.17	0.989	0.433	2.26	0.98	1	lm.nb	Angiogenesis, Cell Proliferation, Metabolic Stress, PI3K-Akt	NM_001238.1:1155
CXCL12	0.0231	1.04	-2.01	2.05	1.02	0.249	4.15	0.982	1	loglinear	Cytokine and Chemokine Signaling, Immune Cell Adhesion and Migration, Myeloid Compartment	NM_199168.3:72
ROCK1	0.0135	0.653	-1.27	1.29	1.01	0.416	2.45	0.984	1	lm.nb	Apoptosis, Cytokine and Chemokine Signaling, Immune Cell Adhesion and Migration, TGF-beta Signaling	NM_005406.2:3796
HLA-DMA	-0.0104	0.601	-1.19	1.17	0.993	0.439	2.25	0.986	1	lm.nb	Antigen Presentation, Immune Cell Adhesion and Migration	NM_006120.3:396
SLC16A1	0.00832	0.538	-1.05	1.06	1.01	0.484	2.09	0.988	1	lm.nb	Metabolic Stress	NM_003051.3:635
UBE2T	0.00565	0.667	-1.3	1.31	1	0.406	2.48	0.993	1	lm.nb	DNA Damage Repair	NM_014176.1:50
FYN	0.000541	0.503	-0.985	0.986	1	0.505	1.98	0.999	1	lm.nb	Costimulatory Signaling	NM_002037.5:2125
CD80	-0.000632	0.642	-1.26	1.26	1	0.418	2.39	0.999	1	lm.nb	Costimulatory Signaling, Immune Cell Adhesion and Migration, Lymphoid Compartment	NM_005191.3:674

## Sheet: Supplementary Table 2
Gene name	Log2 fold change	std error (log2)	Lower confidence limit (log2)	Upper confidence limit (log2)	Linear fold change	Lower confidence limit (linear)	Upper confidence limit (linear)	P-value	BY.p.value	method	Gene.sets	probe.ID
SPP1	3.81	0.313	3.2	4.43	14	9.17	21.5	6.22e-19	2.87e-15	lm.nb	Costimulatory Signaling, Matrix Remodeling and Metastasis, PI3K-Akt	NM_000582.2:760
SLC11A1	2.97	0.418	2.15	3.79	7.83	4.44	13.8	7.96e-10	1.84e-06	lm.nb	Myeloid Compartment	NM_000578.3:1679
PLOD2	2.14	0.329	1.49	2.78	4.4	2.81	6.87	1.02e-08	1.34e-05	lm.nb	Matrix Remodeling and Metastasis	NM_182943.2:2588
CXCL3	2.88	0.446	2.01	3.76	7.38	4.03	13.5	1.16e-08	1.34e-05	lm.nb	Cytokine and Chemokine Signaling, Myeloid Compartment	NM_002090.2:467
IL6	2.88	0.474	1.95	3.81	7.37	3.87	14	5.58e-08	5.11e-05	lm.nb	Cytokine and Chemokine Signaling, Hypoxia, JAK-STAT Signaling, Metabolic Stress, PI3K-Akt	NM_000600.3:484
FSTL3	2.37	0.393	1.6	3.14	5.18	3.04	8.84	6.64e-08	5.11e-05	lm.nb	Angiogenesis	NM_005860.2:255
CXCL2	1.98	0.357	1.28	2.68	3.94	2.43	6.4	4.82e-07	0.000318	lm.nb	Cytokine and Chemokine Signaling, Myeloid Compartment	NM_002089.1:435
TREM1	2.91	0.551	1.83	3.99	7.5	3.55	15.9	1.41e-06	0.000815	loglinear	Myeloid Compartment	NM_001242589.2:101
IL1B	2.53	0.482	1.58	3.47	5.76	2.99	11.1	1.62e-06	0.00083	lm.nb	Cytokine and Chemokine Signaling, MAPK, Myeloid Compartment	NM_000576.2:1122
CCL3/L1	2.06	0.401	1.28	2.85	4.18	2.43	7.2	2.28e-06	0.00105	lm.nb	Cytokine and Chemokine Signaling	NM_021006.5:411
TNFRSF11B	2	0.394	1.23	2.78	4.01	2.35	6.86	3.01e-06	0.00127	Wald	NF-kappaB Signaling	NM_002546.3:572
CCL4	1.71	0.343	1.03	2.38	3.26	2.05	5.2	4.59e-06	0.00177	lm.nb	Antigen Presentation, Cytokine and Chemokine Signaling, Myeloid Compartment	NM_002984.2:35
CXCL8	4.19	0.878	2.47	5.91	18.3	5.54	60.2	9.52e-06	0.00315	loglinear	Cytokine and Chemokine Signaling, Metabolic Stress	NM_000584.3:170
THBS1	1.66	0.347	0.976	2.33	3.15	1.97	5.04	9.55e-06	0.00315	lm.nb	Angiogenesis, Matrix Remodeling and Metastasis, PI3K-Akt, TGF-beta Signaling	NM_003246.2:3816
FCAR	2.54	0.537	1.49	3.6	5.83	2.81	12.1	1.12e-05	0.0033	Wald	Myeloid Compartment	NM_133278.2:750
ADM	1.39	0.294	0.815	1.97	2.62	1.76	3.91	1.14e-05	0.0033	lm.nb		NM_001124.2:1413
TLR2	1.08	0.238	0.616	1.55	2.12	1.53	2.92	2.19e-05	0.00594	lm.nb	Myeloid Compartment, PI3K-Akt	NM_001318787.1:484
ITGAX	1.18	0.261	0.67	1.69	2.27	1.59	3.23	2.41e-05	0.0062	lm.nb	Immune Cell Adhesion and Migration, Matrix Remodeling and Metastasis, Myeloid Compartment	NM_000887.4:561
C5	1.98	0.442	1.12	2.85	3.95	2.17	7.21	2.8e-05	0.00681	lm.nb		NM_001317163.1:2212
AQP9	1.9	0.426	1.07	2.74	3.74	2.09	6.67	3.06e-05	0.00683	lm.nb	Metabolic Stress	NM_001320635.1:753
INHBA	1.74	0.39	0.973	2.5	3.33	1.96	5.66	3.11e-05	0.00683	lm.nb	TGF-beta Signaling	NM_002192.2:1914
CXCR4	1.13	0.259	0.624	1.64	2.19	1.54	3.12	4.28e-05	0.00898	lm.nb	Cytokine and Chemokine Signaling, Immune Cell Adhesion and Migration	NM_001008540.1:1060
FCGR2A	1.2	0.279	0.652	1.74	2.29	1.57	3.35	5.42e-05	0.0109	lm.nb		NM_021642.3:60
IFITM2	0.865	0.203	0.466	1.26	1.82	1.38	2.4	6.42e-05	0.0123	lm.nb	Cytotoxicity, Interferon Signaling	NM_006435.2:390
ICAM2	1.11	0.266	0.59	1.63	2.16	1.51	3.1	8.48e-05	0.0155	lm.nb	Immune Cell Adhesion and Migration, Matrix Remodeling and Metastasis	NM_000873.3:415
CD1C	-1.84	0.441	-2.7	-0.973	0.28	0.154	0.509	8.75e-05	0.0155	Wald	Antigen Presentation, Lymphoid Compartment	NM_001765.2:564
P4HA1	1.34	0.323	0.71	1.98	2.54	1.64	3.94	9.08e-05	0.0155	lm.nb		NM_000917.3:805
CSF3R	1.61	0.389	0.844	2.37	3.04	1.8	5.16	9.78e-05	0.0161	lm.nb	Cytokine and Chemokine Signaling, JAK-STAT Signaling, Myeloid Compartment, PI3K-Akt	NM_000760.3:2066
ICAM1	0.955	0.238	0.489	1.42	1.94	1.4	2.68	0.000147	0.0234	lm.nb	Immune Cell Adhesion and Migration, Interferon Signaling, Matrix Remodeling and Metastasis	NM_000201.2:2253
ANGPTL4	1.23	0.309	0.626	1.84	2.35	1.54	3.58	0.000164	0.0253	lm.nb	Angiogenesis	NM_001039667.2:1088
PROM1	-1.84	0.463	-2.74	-0.927	0.28	0.149	0.526	0.000178	0.0266	Wald		NM_001145847.1:596
PTGS2	1.59	0.404	0.794	2.38	3	1.73	5.2	0.000201	0.0285	lm.nb	Costimulatory Signaling, Myeloid Compartment	NM_000963.1:495
BCAT1	1.1	0.279	0.548	1.64	2.14	1.46	3.12	0.000204	0.0285	lm.nb		NM_005504.6:1060
WNT10A	-1.64	0.42	-2.46	-0.816	0.321	0.181	0.568	0.000219	0.0298	Wald	Hedgehog Signaling, Wnt Signaling	NM_025216.2:1781
CXCL14	-1.74	0.45	-2.63	-0.861	0.299	0.162	0.551	0.00024	0.0317	lm.nb	Cytokine and Chemokine Signaling	NM_004887.4:990
TNFRSF10B	0.833	0.218	0.406	1.26	1.78	1.32	2.39	0.000283	0.0363	lm.nb	Apoptosis	NM_003842.3:565
SPIB	-1.42	0.372	-2.15	-0.69	0.374	0.226	0.62	0.000291	0.0364	Wald		NM_003121.3:1029
CXCL9	-1.76	0.463	-2.67	-0.852	0.295	0.158	0.554	0.000304	0.037	lm.nb	Cytokine and Chemokine Signaling, Lymphoid Compartment	NM_002416.2:2012
CD68	0.818	0.217	0.392	1.24	1.76	1.31	2.37	0.000345	0.0408	lm.nb		NM_001251.2:1140
NECTIN2	0.561	0.152	0.264	0.859	1.48	1.2	1.81	0.000428	0.0494	lm.nb	Costimulatory Signaling, Immune Cell Adhesion and Migration	NM_001042724.1:1120
TNFRSF10C	1.1	0.301	0.513	1.69	2.15	1.43	3.23	0.000476	0.0537	lm.nb		NM_003841.3:682
LILRA5	1.31	0.359	0.608	2.02	2.48	1.52	4.05	0.000499	0.0548	lm.nb	Myeloid Compartment	NM_181879.2:545
LIF	1.36	0.375	0.622	2.09	2.56	1.54	4.27	0.000555	0.0596	lm.nb	Cytotoxicity, JAK-STAT Signaling, Myeloid Compartment	NM_002309.4:3740
LILRA1	1.51	0.422	0.686	2.34	2.85	1.61	5.06	0.000623	0.0654	Wald		NM_001278318.1:486
CD300A	1.16	0.325	0.523	1.79	2.23	1.44	3.47	0.00065	0.0667	lm.nb	Metabolic Stress	NM_001256841.1:371
IL11	1.62	0.454	0.728	2.51	3.07	1.66	5.69	0.000665	0.0667	lm.nb	Cytokine and Chemokine Signaling, JAK-STAT Signaling, Lymphoid Compartment	NM_000641.3:1723
ANGPT2	1.1	0.312	0.489	1.71	2.14	1.4	3.27	0.000744	0.0731	lm.nb	Angiogenesis, Hypoxia, MAPK, PI3K-Akt	NM_001147.2:1775
TPI1	0.513	0.146	0.227	0.798	1.43	1.17	1.74	0.000773	0.0744	lm.nb	Metabolic Stress	NM_000365.5:153
IER3	1.07	0.307	0.464	1.67	2.09	1.38	3.18	0.000894	0.0843	lm.nb	Myeloid Compartment	NM_003897.3:204
PECAM1	1.02	0.296	0.442	1.6	2.03	1.36	3.04	0.000945	0.0872	lm.nb	Immune Cell Adhesion and Migration, Matrix Remodeling and Metastasis	NM_000442.4:2492
TREM2	1.29	0.375	0.558	2.03	2.45	1.47	4.08	0.000964	0.0872	lm.nb	Myeloid Compartment	NM_018965.3:848
FPR1	1.22	0.355	0.524	1.91	2.33	1.44	3.77	0.000999	0.0887	lm.nb	Myeloid Compartment	NM_002029.3:625
HIF1A	0.911	0.266	0.39	1.43	1.88	1.31	2.7	0.00103	0.0897	lm.nb	Autophagy, Hypoxia, Metabolic Stress, Notch Signaling	NM_181054.2:930
SIRPB2	1.19	0.349	0.51	1.88	2.29	1.42	3.67	0.00105	0.0897	Wald	Myeloid Compartment	NM_001134836.1:600
BMP2	1.17	0.345	0.493	1.85	2.25	1.41	3.6	0.00116	0.0974	lm.nb	Hedgehog Signaling, Matrix Remodeling and Metastasis, TGF-beta Signaling	NM_001200.3:1193
CD14	0.707	0.212	0.291	1.12	1.63	1.22	2.18	0.00137	0.113	lm.nb	Apoptosis, MAPK, Myeloid Compartment	NM_001174105.1:1020
TPSAB1/B2	-1.11	0.337	-1.77	-0.45	0.463	0.293	0.732	0.00156	0.126	lm.nb		NM_003294.3:556
ERO1A	1.02	0.313	0.406	1.64	2.03	1.33	3.11	0.00174	0.138	lm.nb	Metabolic Stress	NM_014584.2:963
HEY1	1.18	0.366	0.467	1.9	2.27	1.38	3.73	0.00185	0.145	lm.nb	Angiogenesis, Notch Signaling	NM_001040708.1:1859
ITGAV	0.554	0.174	0.213	0.894	1.47	1.16	1.86	0.00217	0.167	lm.nb	Angiogenesis, Antigen Presentation, Immune Cell Adhesion and Migration, Matrix Remodeling and Metastasis, PI3K-Akt	NM_001144999.2:2701
ARG2	1.1	0.348	0.415	1.78	2.14	1.33	3.43	0.00238	0.18	lm.nb		NM_001172.3:512
FCGR3A/B	1.09	0.348	0.41	1.77	2.13	1.33	3.42	0.00248	0.185	lm.nb		NM_000570.4:255
ULBP2	1.14	0.375	0.409	1.88	2.21	1.33	3.68	0.00322	0.236	Wald	Antigen Presentation	NM_025217.2:905
ICAM5	1.4	0.461	0.496	2.3	2.64	1.41	4.93	0.00338	0.244	Wald	Immune Cell Adhesion and Migration	NM_003259.3:718
ITGB2	0.608	0.201	0.213	1	1.52	1.16	2	0.00356	0.253	lm.nb	Immune Cell Adhesion and Migration, Matrix Remodeling and Metastasis	NM_000211.3:1412
CLEC7A	0.999	0.332	0.347	1.65	2	1.27	3.14	0.00368	0.254	lm.nb	Immune Cell Adhesion and Migration, Myeloid Compartment	NM_197954.2:55
CDH11	0.806	0.268	0.28	1.33	1.75	1.21	2.52	0.0037	0.254	lm.nb		NM_001797.2:152
SNAI1	0.907	0.302	0.314	1.5	1.87	1.24	2.83	0.00375	0.254	lm.nb		NM_005985.3:960
P4HA2	1.18	0.395	0.405	1.95	2.26	1.32	3.87	0.00389	0.258	lm.nb		NM_001017973.1:1748
CCL2	0.799	0.268	0.274	1.32	1.74	1.21	2.5	0.00392	0.258	lm.nb	Cytokine and Chemokine Signaling, Myeloid Compartment	NM_002982.3:303
STC1	1.18	0.396	0.403	1.95	2.26	1.32	3.87	0.00397	0.258	lm.nb	Angiogenesis	NM_003155.2:2172
ALDOA	0.45	0.151	0.153	0.747	1.37	1.11	1.68	0.00404	0.259	lm.nb	Hypoxia	NM_000034.3:2049
SNCA	1.12	0.38	0.376	1.87	2.17	1.3	3.64	0.00433	0.271	lm.nb		NM_001146055.1:480
VCAN	0.897	0.304	0.301	1.49	1.86	1.23	2.82	0.00434	0.271	lm.nb	Angiogenesis, Immune Cell Adhesion and Migration, Matrix Remodeling and Metastasis	NM_001126336.2:394
VEGFA	1.03	0.35	0.341	1.71	2.04	1.27	3.28	0.0045	0.277	lm.nb	Angiogenesis, Hypoxia, MAPK, Metabolic Stress, PI3K-Akt	NM_001171623.1:2212
MMP9	1.32	0.453	0.429	2.21	2.49	1.35	4.61	0.00489	0.291	lm.nb	Angiogenesis, Immune Cell Adhesion and Migration, Matrix Remodeling and Metastasis	NM_004994.2:2011
LDHB	0.71	0.245	0.231	1.19	1.64	1.17	2.28	0.00492	0.291	lm.nb	Metabolic Stress	NM_001174097.2:1200
SERPINA1	1.93	0.666	0.629	3.24	3.82	1.55	9.44	0.00492	0.291	loglinear	Myeloid Compartment	NM_001127702.1:963
CD163	0.764	0.265	0.245	1.28	1.7	1.18	2.43	0.00522	0.3	lm.nb		NM_203416.2:1784
EDN1	1.12	0.388	0.358	1.88	2.17	1.28	3.68	0.00526	0.3	lm.nb	Angiogenesis, Hypoxia	NM_001955.2:770
SERPINB5	-2.24	0.779	-3.77	-0.716	0.211	0.0734	0.609	0.00527	0.3	loglinear	Angiogenesis	NM_002639.4:90
TRAT1	-1.26	0.44	-2.13	-0.401	0.416	0.229	0.757	0.00543	0.304	Wald	Costimulatory Signaling	NM_016388.3:578
MB21D1	0.684	0.238	0.216	1.15	1.61	1.16	2.22	0.00546	0.304	lm.nb		NM_138441.2:1198
NFKBIA	0.625	0.221	0.193	1.06	1.54	1.14	2.08	0.00601	0.33	lm.nb	Costimulatory Signaling, Cytokine and Chemokine Signaling, NF-kappaB Signaling	NM_020529.2:1361
FAP	1.06	0.376	0.321	1.8	2.08	1.25	3.47	0.00637	0.346	lm.nb		NM_004460.2:236
PKM	0.515	0.184	0.154	0.876	1.43	1.11	1.83	0.00661	0.355	lm.nb	Metabolic Stress	NM_001206796.2:1533
BAMBI	1.2	0.432	0.353	2.05	2.3	1.28	4.13	0.00704	0.373	lm.nb	TGF-beta Signaling, Wnt Signaling	NM_012342.2:824
CDH2	1.71	0.618	0.496	2.92	3.27	1.41	7.56	0.00732	0.384	loglinear	Immune Cell Adhesion and Migration	NM_001792.3:3067
TGFB2	1.02	0.37	0.293	1.74	2.02	1.22	3.35	0.00755	0.392	lm.nb	MAPK, Matrix Remodeling and Metastasis, TGF-beta Signaling	NM_001135599.3:1972
RASAL1	-1.28	0.467	-2.19	-0.366	0.412	0.218	0.776	0.00773	0.396	Wald	MAPK	NM_001193520.1:3097
CEBPB	0.612	0.223	0.174	1.05	1.53	1.13	2.07	0.00781	0.396	lm.nb	Metabolic Stress, Myeloid Compartment	NM_005194.3:1731
CD40LG	-1.22	0.449	-2.1	-0.345	0.428	0.232	0.787	0.00808	0.405	Wald	Costimulatory Signaling, Immune Cell Adhesion and Migration, Lymphoid Compartment, NF-kappaB Signaling	NM_000074.2:1225
TNFAIP3	0.753	0.277	0.211	1.3	1.69	1.16	2.45	0.00815	0.405	lm.nb		NM_001270508.1:3240
TMEM140	0.609	0.224	0.17	1.05	1.52	1.12	2.07	0.00829	0.407	lm.nb		NM_018295.3:377
CXCL16	0.77	0.284	0.213	1.33	1.71	1.16	2.51	0.00845	0.411	lm.nb	Cytokine and Chemokine Signaling, Lymphoid Compartment	NM_001100812.1:743
LY96	0.834	0.311	0.225	1.44	1.78	1.17	2.72	0.00913	0.438	lm.nb	Apoptosis, Myeloid Compartment	NM_001195797.1:135
FCGR2B	0.771	0.288	0.207	1.34	1.71	1.15	2.52	0.00921	0.438	lm.nb		NM_001002273.1:870
IL2RB	-0.705	0.265	-1.22	-0.187	0.613	0.428	0.879	0.00953	0.449	lm.nb	Costimulatory Signaling, Cytokine and Chemokine Signaling, JAK-STAT Signaling, PI3K-Akt	NM_000878.2:1980
C2	0.776	0.293	0.202	1.35	1.71	1.15	2.55	0.00989	0.453	lm.nb		NM_000063.5:730
LILRB4	0.633	0.239	0.165	1.1	1.55	1.12	2.14	0.00993	0.453	lm.nb		NM_001278426.3:591
C5AR1	1.03	0.388	0.268	1.79	2.04	1.2	3.45	0.00997	0.453	Wald	Myeloid Compartment	NM_001736.3:546
IFI6	0.948	0.358	0.246	1.65	1.93	1.19	3.14	0.01	0.453	lm.nb	Cytotoxicity, Interferon Signaling	NM_002038.3:410
IL22RA1	-1.08	0.41	-1.89	-0.279	0.472	0.27	0.824	0.0102	0.458	lm.nb	Cytokine and Chemokine Signaling, Cytotoxicity, JAK-STAT Signaling	NM_021258.2:2524
TNFAIP6	1.15	0.436	0.295	2	2.22	1.23	4.01	0.0103	0.458	lm.nb	Angiogenesis, Myeloid Compartment	NM_007115.3:165
DUSP1	0.73	0.278	0.186	1.27	1.66	1.14	2.42	0.0105	0.459	lm.nb	MAPK	NM_004417.3:1428
LTB	-0.948	0.361	-1.65	-0.241	0.518	0.318	0.846	0.0105	0.459	lm.nb	NF-kappaB Signaling	NM_002341.1:330
CD96	-0.844	0.321	-1.47	-0.214	0.557	0.36	0.862	0.0106	0.459	Wald	Lymphoid Compartment	NM_005816.4:1355
COL5A1	0.859	0.328	0.216	1.5	1.81	1.16	2.83	0.0108	0.462	lm.nb	Matrix Remodeling and Metastasis	NM_000093.4:1133
ERBB2	-0.87	0.339	-1.53	-0.207	0.547	0.345	0.867	0.0123	0.521	lm.nb	Hypoxia, Metabolic Stress	NM_004448.2:2405
GLUL	0.449	0.175	0.106	0.792	1.37	1.08	1.73	0.0124	0.522	lm.nb		NM_002065.6:1485
SAMSN1	1.01	0.396	0.239	1.79	2.02	1.18	3.46	0.0125	0.522	lm.nb		NM_001256370.1:1094
MAP3K8	0.669	0.264	0.152	1.19	1.59	1.11	2.28	0.0134	0.553	lm.nb	Costimulatory Signaling, MAPK	NM_001244134.1:493
BAX	0.365	0.145	0.0813	0.648	1.29	1.06	1.57	0.0139	0.562	lm.nb	Apoptosis	NM_004324.3:330
ADAM12	1	0.399	0.221	1.78	2	1.17	3.44	0.0142	0.562	lm.nb		NM_003474.5:638
FCGR1A	0.982	0.391	0.216	1.75	1.97	1.16	3.36	0.0143	0.562	lm.nb	Antigen Presentation, Interferon Signaling, Myeloid Compartment	NM_000566.3:561
FPR3	0.649	0.258	0.142	1.15	1.57	1.1	2.23	0.0144	0.562	lm.nb	Myeloid Compartment	NM_002030.4:733
TBXAS1	0.699	0.279	0.153	1.25	1.62	1.11	2.37	0.0144	0.562	lm.nb		NM_001061.4:709
NFIL3	0.629	0.251	0.138	1.12	1.55	1.1	2.17	0.0144	0.562	lm.nb	Angiogenesis	NM_001289999.1:1466
NECTIN1	-0.821	0.33	-1.47	-0.175	0.566	0.362	0.886	0.0152	0.588	lm.nb	Immune Cell Adhesion and Migration	NM_002855.4:357
CD80	0.826	0.334	0.171	1.48	1.77	1.13	2.79	0.0158	0.609	lm.nb	Costimulatory Signaling, Immune Cell Adhesion and Migration, Lymphoid Compartment	NM_005191.3:674
HCK	0.564	0.228	0.116	1.01	1.48	1.08	2.02	0.0161	0.613	lm.nb	Cytokine and Chemokine Signaling, Myeloid Compartment	NM_001172129.1:325
PFKFB3	0.656	0.268	0.132	1.18	1.58	1.1	2.27	0.0167	0.632	lm.nb	Hypoxia, Metabolic Stress	NM_004566.3:1925
TPM1	0.709	0.293	0.135	1.28	1.63	1.1	2.43	0.018	0.674	lm.nb	Angiogenesis	NM_000366.5:830
FLT1	0.919	0.38	0.175	1.66	1.89	1.13	3.17	0.0181	0.674	lm.nb	Angiogenesis, Hypoxia, MAPK, PI3K-Akt	NM_002019.4:530
TNFRSF1B	0.627	0.259	0.119	1.14	1.54	1.09	2.2	0.0183	0.674	lm.nb	NF-kappaB Signaling	NM_001066.2:596
SLC16A1	0.696	0.288	0.13	1.26	1.62	1.09	2.4	0.0185	0.679	lm.nb	Metabolic Stress	NM_003051.3:635
LILRA3	0.952	0.395	0.177	1.73	1.93	1.13	3.31	0.0187	0.681	Wald		NM_001172654.2:890
CD86	0.905	0.383	0.154	1.66	1.87	1.11	3.15	0.021	0.759	Wald	Costimulatory Signaling, Immune Cell Adhesion and Migration, Lymphoid Compartment	NM_001206924.1:1685
ATF3	0.827	0.354	0.133	1.52	1.77	1.1	2.87	0.0223	0.799	lm.nb	Antigen Presentation	NM_001674.3:1487
MMP1	1.73	0.749	0.263	3.2	3.32	1.2	9.18	0.0237	0.842	loglinear	Matrix Remodeling and Metastasis, Myeloid Compartment	NM_002421.2:700
RIPK2	0.725	0.314	0.11	1.34	1.65	1.08	2.53	0.0239	0.842	lm.nb	Costimulatory Signaling	NM_003821.5:1306
MS4A2	-0.94	0.408	-1.74	-0.14	0.521	0.299	0.908	0.0243	0.851	Wald		NM_000139.3:126
HAVCR2	0.66	0.288	0.0944	1.22	1.58	1.07	2.34	0.0252	0.875	lm.nb	Costimulatory Signaling	NM_032782.3:955
CCL8	0.82	0.359	0.116	1.52	1.77	1.08	2.88	0.0255	0.879	lm.nb	Cytokine and Chemokine Signaling, Myeloid Compartment	NM_005623.2:1012
IDO1	-0.881	0.388	-1.64	-0.12	0.543	0.321	0.92	0.0264	0.903	lm.nb	Lymphoid Compartment	NM_002164.5:52
CDH1	-1.05	0.465	-1.96	-0.141	0.482	0.256	0.907	0.0267	0.906	lm.nb	Apoptosis, Immune Cell Adhesion and Migration, Matrix Remodeling and Metastasis	NM_004360.3:379
JAK1	0.397	0.178	0.049	0.745	1.32	1.03	1.68	0.0285	0.962	lm.nb	Cytotoxicity, Interferon Signaling, JAK-STAT Signaling, Lymphoid Compartment, PI3K-Akt	NM_002227.1:285
IFI27	0.679	0.306	0.0786	1.28	1.6	1.06	2.43	0.0299	0.994	lm.nb	Cytotoxicity, Interferon Signaling, Lymphoid Compartment	NM_005532.3:390
MRC1	0.753	0.34	0.087	1.42	1.68	1.06	2.67	0.0299	0.994	lm.nb	Antigen Presentation, Myeloid Compartment	NM_002438.2:525
CXCL1	0.965	0.437	0.108	1.82	1.95	1.08	3.53	0.0305	1	lm.nb	Antigen Presentation, Cytokine and Chemokine Signaling, Myeloid Compartment	NM_001511.3:743
TNFRSF1A	0.239	0.109	0.0257	0.452	1.18	1.02	1.37	0.0314	1	lm.nb	MAPK, NF-kappaB Signaling	NM_001065.2:515
MARCO	1.23	0.563	0.127	2.34	2.35	1.09	5.05	0.0322	1	loglinear	Myeloid Compartment	NM_006770.3:1435
LRRC32	0.453	0.207	0.0467	0.859	1.37	1.03	1.81	0.0322	1	lm.nb		NM_005512.2:3852
FAM124B	0.714	0.331	0.0654	1.36	1.64	1.05	2.57	0.0344	1	lm.nb		NM_001122779.1:1620
CX3CR1	-0.729	0.342	-1.4	-0.0589	0.603	0.379	0.96	0.0365	1	Wald	Cytokine and Chemokine Signaling	NM_001171171.1:2625
GOT2	0.376	0.178	0.0276	0.725	1.3	1.02	1.65	0.0379	1	lm.nb	Metabolic Stress	NM_002080.3:674
FOSL1	0.801	0.378	0.0587	1.54	1.74	1.04	2.91	0.038	1	lm.nb	Myeloid Compartment, Wnt Signaling	NM_005438.3:1320
TNFSF4	0.736	0.353	0.0441	1.43	1.67	1.03	2.69	0.0408	1	Wald	NF-kappaB Signaling	NM_001297562.1:332
IL33	0.684	0.329	0.0382	1.33	1.61	1.03	2.51	0.0416	1	lm.nb	Cytokine and Chemokine Signaling	NM_033439.3:1842
SERPINH1	0.602	0.291	0.0314	1.17	1.52	1.02	2.25	0.0424	1	lm.nb	Angiogenesis, Matrix Remodeling and Metastasis	NM_001207014.1:1850
HLA-C	0.398	0.193	0.0204	0.776	1.32	1.01	1.71	0.0425	1	lm.nb	Antigen Presentation, Immune Cell Adhesion and Migration, Interferon Signaling	NM_002117.4:898
LOXL2	0.607	0.294	0.0304	1.18	1.52	1.02	2.27	0.0428	1	lm.nb	Matrix Remodeling and Metastasis	NM_002318.2:40
DPP4	0.633	0.308	0.0301	1.24	1.55	1.02	2.36	0.0433	1	lm.nb	Costimulatory Signaling, Lymphoid Compartment	NM_001935.3:1861
HMGB1	-0.475	0.232	-0.929	-0.0212	0.719	0.525	0.985	0.0439	1	lm.nb	Apoptosis, Autophagy	NM_002128.5:3400
PVRIG	-0.627	0.308	-1.23	-0.0226	0.648	0.426	0.984	0.0458	1	lm.nb	Costimulatory Signaling	NM_024070.3:1390
CD5	-0.911	0.45	-1.79	-0.0295	0.532	0.289	0.98	0.0467	1	Wald	Lymphoid Compartment	NM_001346456.1:1526
CTSS	0.712	0.352	0.0217	1.4	1.64	1.02	2.64	0.047	1	lm.nb	Antigen Presentation, Matrix Remodeling and Metastasis	NM_004079.3:685
BCL2L1	0.346	0.171	0.0101	0.681	1.27	1.01	1.6	0.0473	1	lm.nb	Apoptosis, Autophagy, JAK-STAT Signaling, MAPK, PI3K-Akt	NM_001191.3:1421
CD274	0.617	0.306	0.0176	1.22	1.53	1.01	2.32	0.0475	1	lm.nb	Costimulatory Signaling, Immune Cell Adhesion and Migration, Lymphoid Compartment	NM_014143.3:1243
NLRC5	-0.42	0.21	-0.832	-0.00763	0.748	0.562	0.995	0.0498	1	lm.nb		NM_032206.4:3668
PVR	0.575	0.29	0.0066	1.14	1.49	1	2.21	0.0513	1	lm.nb	Immune Cell Adhesion and Migration, Lymphoid Compartment	NM_001135768.2:448
E2F3	0.317	0.161	0.0016	0.632	1.25	1	1.55	0.0528	1	lm.nb	Angiogenesis, Cell Proliferation, Metabolic Stress, Notch Signaling	NM_001243076.2:2707
CRABP2	-0.799	0.406	-1.59	-0.00389	0.575	0.331	0.997	0.0528	1	lm.nb	Myeloid Compartment	NM_001199723.1:802
IL11RA	-0.54	0.276	-1.08	0.000466	0.688	0.473	1	0.0542	1	lm.nb	Cytokine and Chemokine Signaling, Cytotoxicity, JAK-STAT Signaling	NM_147162.1:400
GIMAP4	0.501	0.256	-0.00144	1	1.42	0.999	2.01	0.0547	1	lm.nb		NM_018326.2:315
GPC4	0.84	0.431	-0.00573	1.69	1.79	0.996	3.22	0.0556	1	Wald	Wnt Signaling	NM_001448.2:820
EIF2AK2	0.399	0.206	-0.00403	0.803	1.32	0.997	1.74	0.0564	1	lm.nb	Interferon Signaling	NM_001135652.2:516
ARNT2	0.74	0.382	-0.00897	1.49	1.67	0.994	2.81	0.0569	1	Wald		NM_014862.3:1133
APH1B	0.792	0.41	-0.0128	1.6	1.73	0.991	3.02	0.0579	1	Wald	Notch Signaling	NM_001145646.1:541
CDKN2B	-0.663	0.346	-1.34	0.0146	0.632	0.395	1.01	0.0592	1	lm.nb	Cell Proliferation, Metabolic Stress, TGF-beta Signaling	NM_004936.3:906
SFRP1	-0.758	0.402	-1.55	0.0301	0.591	0.343	1.02	0.0636	1	lm.nb	Wnt Signaling	NM_003012.3:1320
ROR2	0.618	0.329	-0.0261	1.26	1.53	0.982	2.4	0.0642	1	lm.nb		NM_001318204.1:674
CXCR2	0.77	0.409	-0.0328	1.57	1.7	0.978	2.97	0.0643	1	Wald	Cytokine and Chemokine Signaling	NM_001557.3:409
CD6	-0.643	0.343	-1.32	0.0286	0.64	0.402	1.02	0.0648	1	lm.nb	Immune Cell Adhesion and Migration, Lymphoid Compartment	NM_001254751.1:1722
CPA3	-0.884	0.474	-1.81	0.0452	0.542	0.285	1.03	0.0664	1	lm.nb		NM_001870.2:768
THBD	0.572	0.308	-0.0312	1.18	1.49	0.979	2.26	0.0673	1	lm.nb	Antigen Presentation	NM_000361.2:1674
LTBP1	0.49	0.265	-0.0293	1.01	1.4	0.98	2.01	0.0686	1	lm.nb	Matrix Remodeling and Metastasis, TGF-beta Signaling	NM_000627.3:1970
FCN1	0.727	0.394	-0.0448	1.5	1.66	0.969	2.83	0.0691	1	lm.nb	Myeloid Compartment	NM_002003.4:969
GPR160	0.525	0.286	-0.0365	1.09	1.44	0.975	2.12	0.0711	1	lm.nb		NM_014373.1:760
EIF4EBP1	0.402	0.221	-0.0312	0.836	1.32	0.979	1.79	0.0732	1	lm.nb	Hypoxia, Metabolic Stress, PI3K-Akt	NM_004095.3:673
LILRB2	0.377	0.208	-0.0316	0.785	1.3	0.978	1.72	0.0748	1	lm.nb	Costimulatory Signaling, Myeloid Compartment	NM_001278405.1:256
VEGFC	0.64	0.354	-0.0538	1.33	1.56	0.963	2.52	0.0749	1	lm.nb	Angiogenesis, MAPK, PI3K-Akt	NM_005429.4:588
CD19	-0.737	0.409	-1.54	0.0647	0.6	0.344	1.05	0.0759	1	Wald	Lymphoid Compartment, PI3K-Akt	NM_001770.4:1770
TGFBR1	0.465	0.258	-0.0416	0.971	1.38	0.972	1.96	0.0763	1	lm.nb	MAPK, TGF-beta Signaling	NM_001130916.2:3011
RICTOR	0.37	0.206	-0.0342	0.775	1.29	0.977	1.71	0.0771	1	lm.nb	Costimulatory Signaling, Metabolic Stress	NM_001285439.1:117
PDCD1LG2	0.741	0.417	-0.0757	1.56	1.67	0.949	2.94	0.0797	1	lm.nb	Costimulatory Signaling, Immune Cell Adhesion and Migration	NM_025239.3:235
ROBO4	0.537	0.305	-0.0612	1.13	1.45	0.958	2.2	0.0829	1	lm.nb		NM_019055.5:3080
SIGLEC5	0.7	0.401	-0.0852	1.49	1.62	0.943	2.8	0.085	1	Wald		NM_003830.3:2082
IFITM1	0.401	0.23	-0.0499	0.852	1.32	0.966	1.81	0.0857	1	lm.nb	Cytotoxicity, Interferon Signaling, Lymphoid Compartment	NM_003641.3:536
DTX4	-0.535	0.308	-1.14	0.0696	0.69	0.454	1.05	0.0873	1	lm.nb	Notch Signaling	NM_015177.1:4820
ENO1	0.409	0.237	-0.0549	0.873	1.33	0.963	1.83	0.0884	1	lm.nb	Hypoxia, Metabolic Stress	NM_001428.3:782
ICOSLG	-0.334	0.193	-0.712	0.0452	0.794	0.61	1.03	0.0888	1	lm.nb	Costimulatory Signaling, Immune Cell Adhesion and Migration, Lymphoid Compartment	NM_015259.4:1190
TDO2	1.02	0.596	-0.145	2.19	2.03	0.904	4.56	0.0906	1	loglinear		NM_005651.3:315
S100A12	1.1	0.645	-0.167	2.36	2.14	0.891	5.13	0.0933	1	loglinear	Myeloid Compartment	NM_005621.1:260
IL1A	0.76	0.451	-0.124	1.64	1.69	0.918	3.13	0.0964	1	lm.nb	Cytokine and Chemokine Signaling, MAPK, Metabolic Stress, Myeloid Compartment	NM_000575.3:2001
CD40	0.419	0.249	-0.0691	0.907	1.34	0.953	1.87	0.097	1	lm.nb	Costimulatory Signaling, Immune Cell Adhesion and Migration, Lymphoid Compartment, NF-kappaB Signaling	NM_001250.5:166
HMGA1	0.552	0.328	-0.0913	1.2	1.47	0.939	2.29	0.0971	1	lm.nb	Epigenetic Regulation, Metabolic Stress	NM_145902.2:906
COL17A1	-1.47	0.879	-3.19	0.251	0.36	0.109	1.19	0.0985	1	loglinear	Matrix Remodeling and Metastasis, Myeloid Compartment	NM_000494.3:3330
TLR4	0.25	0.15	-0.043	0.544	1.19	0.971	1.46	0.0988	1	lm.nb	Apoptosis, Hypoxia, Myeloid Compartment, PI3K-Akt	NR_024168.1:2575
ZEB2	0.359	0.216	-0.0632	0.782	1.28	0.957	1.72	0.1	1	lm.nb		NM_001171653.1:1879
KRAS	-0.406	0.246	-0.889	0.076	0.755	0.54	1.05	0.103	1	lm.nb	Autophagy, Cytokine and Chemokine Signaling, MAPK, Metabolic Stress, PI3K-Akt	NM_004985.3:1790
TIGIT	-0.608	0.369	-1.33	0.115	0.656	0.398	1.08	0.104	1	lm.nb	Costimulatory Signaling, Immune Cell Adhesion and Migration, Lymphoid Compartment	NM_173799.2:1968
ITGAM	0.521	0.316	-0.0993	1.14	1.43	0.933	2.21	0.104	1	lm.nb	Immune Cell Adhesion and Migration, Matrix Remodeling and Metastasis, Myeloid Compartment	NM_000632.3:1400
ADORA2A	0.428	0.261	-0.0835	0.94	1.35	0.944	1.92	0.105	1	lm.nb	Costimulatory Signaling	NM_000675.5:951
IL34	-0.608	0.372	-1.34	0.121	0.656	0.396	1.09	0.107	1	lm.nb	Cytokine and Chemokine Signaling	NM_001172771.1:1404
COL11A1	1.1	0.677	-0.229	2.42	2.14	0.853	5.37	0.109	1	loglinear	Matrix Remodeling and Metastasis, Myeloid Compartment	NM_001854.3:5744
ITGA1	0.59	0.364	-0.124	1.3	1.51	0.918	2.47	0.11	1	lm.nb	Immune Cell Adhesion and Migration, Lymphoid Compartment, Matrix Remodeling and Metastasis, PI3K-Akt	NM_181501.1:502
CX3CL1	-0.52	0.322	-1.15	0.11	0.697	0.45	1.08	0.11	1	lm.nb	Cytokine and Chemokine Signaling, Lymphoid Compartment	NM_002996.3:1850
CCL21	-1.23	0.761	-2.72	0.262	0.426	0.152	1.2	0.111	1	loglinear	Cytokine and Chemokine Signaling	NM_002989.2:155
AXIN1	-0.342	0.215	-0.763	0.0792	0.789	0.589	1.06	0.116	1	lm.nb	Wnt Signaling	NM_181050.1:2742
SELE	0.686	0.431	-0.159	1.53	1.61	0.895	2.89	0.116	1	lm.nb	Immune Cell Adhesion and Migration	NM_000450.2:257
FGF13	0.645	0.408	-0.155	1.44	1.56	0.898	2.72	0.119	1	Wald	MAPK, PI3K-Akt	NM_001139498.1:975
DUSP5	0.36	0.228	-0.0874	0.808	1.28	0.941	1.75	0.119	1	lm.nb	MAPK	NM_004419.3:675
HDAC4	-0.31	0.197	-0.696	0.0768	0.807	0.617	1.05	0.121	1	lm.nb	Epigenetic Regulation, Notch Signaling	NM_006037.3:3742
IL1RN	0.707	0.451	-0.176	1.59	1.63	0.885	3.01	0.121	1	lm.nb	Cytokine and Chemokine Signaling, Myeloid Compartment	NM_000577.3:480
MS4A1	-0.574	0.366	-1.29	0.145	0.672	0.408	1.11	0.122	1	lm.nb	Lymphoid Compartment	NM_021950.3:161
CHUK	-0.512	0.329	-1.16	0.132	0.701	0.449	1.1	0.124	1	lm.nb	Costimulatory Signaling, Cytokine and Chemokine Signaling, MAPK, NF-kappaB Signaling, PI3K-Akt	NM_001278.4:3263
PDZK1IP1	-0.713	0.459	-1.61	0.187	0.61	0.327	1.14	0.125	1	lm.nb	Myeloid Compartment	NM_005764.3:229
CD3E	-0.402	0.26	-0.911	0.108	0.757	0.532	1.08	0.127	1	lm.nb	Costimulatory Signaling, Lymphoid Compartment	NM_000733.3:233
TNFRSF11A	-0.554	0.36	-1.26	0.152	0.681	0.418	1.11	0.129	1	lm.nb	NF-kappaB Signaling	NM_001270949.1:1940
ITGA2	0.474	0.313	-0.139	1.09	1.39	0.908	2.13	0.134	1	lm.nb	Immune Cell Adhesion and Migration, Matrix Remodeling and Metastasis, PI3K-Akt	NM_002203.3:903
IL1R2	0.534	0.356	-0.164	1.23	1.45	0.892	2.35	0.139	1	lm.nb	Cytokine and Chemokine Signaling, MAPK	NR_048564.1:949
TLR1	0.496	0.332	-0.154	1.15	1.41	0.899	2.21	0.139	1	lm.nb	Myeloid Compartment	NM_003263.3:696
BLM	0.498	0.334	-0.157	1.15	1.41	0.897	2.22	0.141	1	Wald	Apoptosis, Cell Proliferation, DNA Damage Repair	NM_000057.3:1434
NLRP3	0.608	0.409	-0.193	1.41	1.52	0.875	2.66	0.142	1	lm.nb	Myeloid Compartment	NM_001079821.2:3335
EGR1	0.469	0.318	-0.154	1.09	1.38	0.899	2.13	0.144	1	lm.nb	Costimulatory Signaling, Interferon Signaling, Lymphoid Compartment	NM_001964.2:2034
RELB	0.18	0.123	-0.0611	0.422	1.13	0.959	1.34	0.148	1	lm.nb	MAPK, NF-kappaB Signaling	NM_006509.3:956
RUNX3	-0.405	0.278	-0.951	0.14	0.755	0.517	1.1	0.15	1	lm.nb		NM_001031680.2:3786
HDC	-0.553	0.386	-1.31	0.203	0.682	0.404	1.15	0.156	1	lm.nb		NM_002112.3:1646
PDGFB	0.455	0.318	-0.169	1.08	1.37	0.889	2.11	0.157	1	lm.nb	Angiogenesis, MAPK, Matrix Remodeling and Metastasis, PI3K-Akt	NM_002608.2:1941
CASP3	0.322	0.226	-0.121	0.764	1.25	0.92	1.7	0.159	1	lm.nb	Apoptosis, MAPK, Matrix Remodeling and Metastasis	NM_032991.2:1002
CD27	-0.482	0.339	-1.15	0.184	0.716	0.451	1.14	0.16	1	lm.nb	Costimulatory Signaling, Lymphoid Compartment, NF-kappaB Signaling	NM_001242.4:326
TIE1	0.403	0.285	-0.155	0.961	1.32	0.898	1.95	0.161	1	lm.nb		NM_005424.4:2940
ALDOC	0.341	0.242	-0.132	0.815	1.27	0.913	1.76	0.162	1	lm.nb		NM_005165.2:335
TMEM173	0.289	0.206	-0.114	0.692	1.22	0.924	1.62	0.164	1	lm.nb		NM_198282.1:725
CYBB	0.314	0.224	-0.125	0.754	1.24	0.917	1.69	0.165	1	lm.nb	Antigen Presentation, Hypoxia, Immune Cell Adhesion and Migration, Myeloid Compartment	NM_000397.3:1034
OAS2	0.358	0.255	-0.143	0.858	1.28	0.905	1.81	0.166	1	lm.nb	Cytotoxicity, Interferon Signaling	NM_016817.2:380
NFKB1	0.214	0.153	-0.0866	0.514	1.16	0.942	1.43	0.168	1	lm.nb	Costimulatory Signaling, Cytokine and Chemokine Signaling, Hypoxia, MAPK, Metabolic Stress, NF-kappaB Signaling, PI3K-Akt	NM_003998.3:2920
CDH5	0.355	0.255	-0.145	0.855	1.28	0.904	1.81	0.169	1	lm.nb	Immune Cell Adhesion and Migration	NM_001795.3:3405
ZEB1	0.254	0.184	-0.107	0.614	1.19	0.929	1.53	0.172	1	lm.nb		NM_001128128.2:2292
MXI1	0.305	0.221	-0.129	0.738	1.24	0.915	1.67	0.173	1	lm.nb		NM_001008541.1:2037
DLL4	0.43	0.312	-0.182	1.04	1.35	0.881	2.06	0.173	1	lm.nb	Angiogenesis, Myeloid Compartment, Notch Signaling	NM_019074.2:893
OLFML2B	0.506	0.367	-0.215	1.23	1.42	0.862	2.34	0.173	1	lm.nb		NM_015441.1:2920
A2M	0.344	0.253	-0.151	0.839	1.27	0.901	1.79	0.177	1	lm.nb	Matrix Remodeling and Metastasis	NM_000014.4:1685
WNT5B	0.524	0.386	-0.232	1.28	1.44	0.851	2.43	0.179	1	Wald	Hedgehog Signaling, Wnt Signaling	NM_030775.2:254
PRKCA	0.344	0.254	-0.154	0.841	1.27	0.899	1.79	0.18	1	lm.nb	Cell Proliferation, Hypoxia, Immune Cell Adhesion and Migration, MAPK, Matrix Remodeling and Metastasis, Metabolic Stress, PI3K-Akt, Wnt Signaling	NM_002737.2:818
P2RY13	-0.325	0.24	-0.796	0.146	0.798	0.576	1.11	0.18	1	lm.nb	Myeloid Compartment	NM_023914.2:2350
MFGE8	0.324	0.243	-0.152	0.801	1.25	0.9	1.74	0.187	1	lm.nb		NM_001114614.1:328
SFXN1	0.341	0.256	-0.16	0.842	1.27	0.895	1.79	0.187	1	lm.nb		NM_001322977.1:191
KAT2B	-0.259	0.195	-0.641	0.123	0.836	0.641	1.09	0.188	1	lm.nb	Epigenetic Regulation, Notch Signaling	NM_003884.4:1180
BBC3	0.335	0.253	-0.161	0.83	1.26	0.894	1.78	0.19	1	lm.nb	Apoptosis, Cytotoxicity	NM_014417.4:1310
HELLS	-0.321	0.243	-0.797	0.155	0.8	0.575	1.11	0.19	1	lm.nb	Epigenetic Regulation	NM_001289067.1:191
CCL19	-0.57	0.434	-1.42	0.28	0.673	0.374	1.21	0.193	1	lm.nb	Cytokine and Chemokine Signaling	NM_006274.2:133
MICB	0.319	0.242	-0.156	0.794	1.25	0.897	1.73	0.193	1	lm.nb		NM_005931.3:1387
ITGB3	0.469	0.358	-0.233	1.17	1.38	0.851	2.25	0.195	1	lm.nb	Immune Cell Adhesion and Migration, Matrix Remodeling and Metastasis, PI3K-Akt	NM_000212.2:4485
HLA-E	0.176	0.135	-0.0886	0.441	1.13	0.94	1.36	0.197	1	lm.nb	Antigen Presentation, Immune Cell Adhesion and Migration, Interferon Signaling	NM_005516.5:1287
CENPF	-0.38	0.292	-0.952	0.192	0.769	0.517	1.14	0.197	1	lm.nb	Cell Proliferation	NM_016343.3:9260
LAIR1	0.318	0.244	-0.162	0.797	1.25	0.894	1.74	0.198	1	lm.nb		NM_001289023.2:864
CD45RA	-0.54	0.419	-1.36	0.281	0.688	0.389	1.22	0.202	1	Wald		NM_002838.4:258
LDHA	0.439	0.341	-0.23	1.11	1.36	0.853	2.16	0.202	1	lm.nb	Hypoxia, Metabolic Stress	NM_001135239.1:1053
IFNGR1	0.165	0.129	-0.0867	0.418	1.12	0.942	1.34	0.203	1	lm.nb	Hypoxia, Interferon Signaling, JAK-STAT Signaling	NM_000416.2:1025
HLA-DRA	0.49	0.382	-0.257	1.24	1.4	0.837	2.36	0.203	1	lm.nb	Antigen Presentation, Costimulatory Signaling, Immune Cell Adhesion and Migration, Interferon Signaling	NM_019111.3:335
HLA-B	-0.278	0.218	-0.705	0.149	0.825	0.613	1.11	0.206	1	lm.nb	Antigen Presentation, Immune Cell Adhesion and Migration, Interferon Signaling	NM_005514.6:1247
NFKB2	0.252	0.198	-0.136	0.641	1.19	0.91	1.56	0.208	1	lm.nb	MAPK, NF-kappaB Signaling	NM_001077494.3:1986
BNIP3L	0.419	0.33	-0.228	1.07	1.34	0.854	2.1	0.209	1	lm.nb		NM_001330491.1:2559
WNT11	-0.54	0.431	-1.38	0.305	0.688	0.383	1.24	0.215	1	Wald	Hedgehog Signaling, Wnt Signaling	XM_011545241.2:1015
PTPN11	0.168	0.135	-0.0968	0.432	1.12	0.935	1.35	0.218	1	lm.nb	Costimulatory Signaling, Immune Cell Adhesion and Migration, Interferon Signaling, JAK-STAT Signaling, MAPK	NM_001330437.1:228
IL32	0.366	0.294	-0.211	0.942	1.29	0.864	1.92	0.218	1	lm.nb	Cytokine and Chemokine Signaling	NM_004221.4:358
PIK3R5	0.348	0.283	-0.207	0.903	1.27	0.866	1.87	0.224	1	lm.nb	Cytokine and Chemokine Signaling, Hypoxia, Immune Cell Adhesion and Migration, JAK-STAT Signaling, MAPK, Metabolic Stress, PI3K-Akt	NM_014308.3:3275
CCND1	0.288	0.234	-0.172	0.747	1.22	0.888	1.68	0.224	1	lm.nb	Cell Proliferation, Epigenetic Regulation, JAK-STAT Signaling, Notch Signaling, PI3K-Akt, Wnt Signaling	NM_053056.2:857
TNF	0.356	0.29	-0.213	0.925	1.28	0.863	1.9	0.225	1	lm.nb	Antigen Presentation, MAPK, Metabolic Stress, NF-kappaB Signaling, TGF-beta Signaling	NM_000594.3:1366
KIT	0.492	0.402	-0.295	1.28	1.41	0.815	2.43	0.225	1	lm.nb	MAPK, Metabolic Stress, PI3K-Akt	NM_000222.2:802
AXL	0.36	0.295	-0.217	0.937	1.28	0.86	1.92	0.225	1	lm.nb		NM_001699.4:1535
FAM30A	-0.571	0.471	-1.49	0.352	0.673	0.355	1.28	0.229	1	Wald		NR_026800.2:9125
FLNB	0.267	0.221	-0.166	0.701	1.2	0.891	1.63	0.231	1	lm.nb	Interferon Signaling, MAPK	NM_001164319.1:8980
CD48	-0.454	0.376	-1.19	0.283	0.73	0.438	1.22	0.231	1	lm.nb	Costimulatory Signaling, Lymphoid Compartment	NM_001778.3:413
HRAS	-0.394	0.327	-1.04	0.247	0.761	0.488	1.19	0.232	1	lm.nb	Autophagy, Cytokine and Chemokine Signaling, JAK-STAT Signaling, MAPK, Metabolic Stress, PI3K-Akt	NM_005343.3:842
IRF3	-0.192	0.16	-0.506	0.121	0.875	0.704	1.09	0.233	1	lm.nb	Interferon Signaling	NM_001197122.1:607
KDR	0.443	0.368	-0.279	1.17	1.36	0.824	2.24	0.233	1	lm.nb	MAPK, Matrix Remodeling and Metastasis, PI3K-Akt	NM_002253.2:336
SLC1A5	0.246	0.205	-0.156	0.648	1.19	0.897	1.57	0.235	1	lm.nb	Metabolic Stress	NM_001145144.1:648
RIPK1	-0.236	0.197	-0.622	0.151	0.849	0.65	1.11	0.236	1	lm.nb	Apoptosis	NM_003804.3:1304
ANGPT1	0.44	0.371	-0.288	1.17	1.36	0.819	2.25	0.24	1	Wald	Angiogenesis, Hypoxia, MAPK, Myeloid Compartment, PI3K-Akt	NM_001199859.1:3620
PALMD	0.379	0.319	-0.248	1	1.3	0.842	2.01	0.24	1	lm.nb		NM_017734.4:224
RB1	0.303	0.257	-0.2	0.806	1.23	0.871	1.75	0.241	1	lm.nb	Cell Proliferation, Metabolic Stress	NM_000321.2:2769
LAG3	-0.42	0.358	-1.12	0.282	0.747	0.46	1.22	0.245	1	lm.nb	Costimulatory Signaling, Lymphoid Compartment	NM_002286.5:1736
PPARG	-0.394	0.338	-1.06	0.267	0.761	0.481	1.2	0.247	1	lm.nb		NM_005037.5:434
PTEN	-0.277	0.237	-0.742	0.188	0.825	0.598	1.14	0.247	1	lm.nb	Autophagy, Costimulatory Signaling, Metabolic Stress, PI3K-Akt	NM_000314.6:6696
TNFRSF14	0.28	0.242	-0.193	0.754	1.21	0.875	1.69	0.25	1	lm.nb	Costimulatory Signaling, NF-kappaB Signaling	NM_003820.3:503
PDK1	0.309	0.268	-0.216	0.834	1.24	0.861	1.78	0.253	1	lm.nb	Hypoxia, Metabolic Stress	NM_002610.3:401
FZD8	0.38	0.329	-0.266	1.02	1.3	0.832	2.03	0.253	1	lm.nb	Wnt Signaling	NM_031866.1:890
MICA	0.314	0.275	-0.226	0.854	1.24	0.855	1.81	0.258	1	lm.nb		NM_000247.1:550
ITGAL	-0.268	0.238	-0.735	0.2	0.831	0.601	1.15	0.265	1	lm.nb	Immune Cell Adhesion and Migration, Matrix Remodeling and Metastasis	NM_002209.2:3905
SRP54	0.263	0.235	-0.197	0.723	1.2	0.872	1.65	0.266	1	lm.nb		NM_001146282.1:951
CDKN1A	0.209	0.188	-0.159	0.577	1.16	0.896	1.49	0.269	1	lm.nb	Cell Proliferation, Hypoxia, JAK-STAT Signaling, Metabolic Stress, Myeloid Compartment, PI3K-Akt	NM_000389.2:1975
VCAM1	0.386	0.349	-0.298	1.07	1.31	0.814	2.1	0.272	1	lm.nb	Immune Cell Adhesion and Migration, Interferon Signaling, Matrix Remodeling and Metastasis	NM_001078.3:2535
IRF4	-0.417	0.378	-1.16	0.323	0.749	0.448	1.25	0.273	1	lm.nb	Cytotoxicity, Interferon Signaling, Lymphoid Compartment	NM_002460.1:325
BIRC5	-0.386	0.35	-1.07	0.301	0.765	0.476	1.23	0.274	1	lm.nb	Apoptosis, Cell Proliferation	NM_001168.2:1215
CSF1R	0.38	0.347	-0.3	1.06	1.3	0.812	2.09	0.277	1	lm.nb	Cytokine and Chemokine Signaling, MAPK, Myeloid Compartment, PI3K-Akt	NM_005211.3:958
ENTPD1	0.277	0.254	-0.22	0.774	1.21	0.859	1.71	0.279	1	lm.nb		NM_001098175.1:1418
MFNG	0.376	0.345	-0.3	1.05	1.3	0.812	2.07	0.279	1	lm.nb	Notch Signaling	NM_002405.3:1768
SOCS1	0.359	0.334	-0.295	1.01	1.28	0.815	2.02	0.285	1	lm.nb	Antigen Presentation, Interferon Signaling, JAK-STAT Signaling	NM_003745.1:1022
TNFRSF10D	0.381	0.356	-0.317	1.08	1.3	0.803	2.11	0.288	1	lm.nb		NM_003840.4:838
NID2	0.306	0.288	-0.259	0.87	1.24	0.836	1.83	0.293	1	lm.nb	Matrix Remodeling and Metastasis	NM_007361.3:1995
CD84	0.269	0.254	-0.229	0.767	1.21	0.853	1.7	0.293	1	lm.nb		NM_001184879.1:1015
NDUFA4L2	0.324	0.308	-0.279	0.927	1.25	0.824	1.9	0.296	1	lm.nb		NM_020142.3:563
POLD1	-0.262	0.25	-0.752	0.228	0.834	0.594	1.17	0.298	1	lm.nb	Cell Proliferation, DNA Damage Repair	NM_001256849.1:1356
PIK3R1	-0.221	0.211	-0.634	0.193	0.858	0.644	1.14	0.299	1	lm.nb	Autophagy, Costimulatory Signaling, Cytokine and Chemokine Signaling, Hypoxia, Immune Cell Adhesion and Migration, JAK-STAT Signaling, MAPK, Metabolic Stress, PI3K-Akt	NM_001242466.1:889
TNFSF13B	0.35	0.336	-0.308	1.01	1.27	0.808	2.01	0.3	1	Wald	NF-kappaB Signaling	NM_001145645.2:142
GNLY	0.378	0.365	-0.338	1.09	1.3	0.791	2.13	0.304	1	lm.nb	Cytotoxicity, Lymphoid Compartment	NM_012483.3:540
FBP1	0.416	0.402	-0.372	1.2	1.33	0.773	2.3	0.304	1	lm.nb	Metabolic Stress	NM_001127628.1:488
SGK1	0.226	0.219	-0.204	0.656	1.17	0.868	1.58	0.306	1	lm.nb	Metabolic Stress, PI3K-Akt	NM_005627.3:1621
TAP1	-0.274	0.267	-0.798	0.249	0.827	0.575	1.19	0.307	1	lm.nb	Antigen Presentation	NM_000593.5:1000
SLAMF7	-0.432	0.422	-1.26	0.395	0.741	0.418	1.31	0.309	1	Wald	Lymphoid Compartment	NM_021181.3:215
GAS1	0.332	0.328	-0.31	0.975	1.26	0.807	1.97	0.314	1	lm.nb	Hedgehog Signaling	NM_002048.2:948
TWF1	0.174	0.172	-0.163	0.511	1.13	0.893	1.42	0.316	1	lm.nb		NM_002822.4:1574
TNFSF8	0.411	0.411	-0.395	1.22	1.33	0.76	2.32	0.321	1	Wald		NM_001244.3:399
DDB2	-0.331	0.332	-0.981	0.319	0.795	0.507	1.25	0.322	1	lm.nb	DNA Damage Repair	NM_000107.2:1556
HLA-F	-0.31	0.311	-0.919	0.3	0.807	0.529	1.23	0.323	1	lm.nb	Antigen Presentation, Immune Cell Adhesion and Migration, Interferon Signaling	NM_001098479.1:285
PSMB9	-0.273	0.277	-0.816	0.27	0.827	0.568	1.21	0.328	1	lm.nb	Antigen Presentation, Apoptosis, Cell Proliferation, Costimulatory Signaling, Hedgehog Signaling, NF-kappaB Signaling	NM_002800.4:394
CD79A	-0.602	0.61	-1.8	0.595	0.659	0.288	1.51	0.328	1	loglinear	Lymphoid Compartment	NM_001783.3:618
C1QB	0.262	0.266	-0.259	0.782	1.2	0.835	1.72	0.328	1	lm.nb		NM_000491.3:816
CDK6	0.162	0.165	-0.161	0.485	1.12	0.894	1.4	0.329	1	lm.nb	Cell Proliferation, Metabolic Stress, PI3K-Akt	NM_001145306.1:1373
TRIM21	0.248	0.253	-0.248	0.745	1.19	0.842	1.68	0.33	1	lm.nb	Antigen Presentation, Interferon Signaling	NM_003141.3:1190
IFI16	0.309	0.317	-0.313	0.931	1.24	0.805	1.91	0.334	1	lm.nb	Cytotoxicity, Interferon Signaling	NM_001206567.1:2351
LYZ	-0.324	0.334	-0.978	0.331	0.799	0.508	1.26	0.336	1	lm.nb	Myeloid Compartment	NM_000239.2:381
C7	-0.666	0.688	-2.01	0.682	0.63	0.247	1.6	0.336	1	loglinear		NM_000587.2:1488
ATM	0.17	0.176	-0.175	0.515	1.12	0.886	1.43	0.338	1	lm.nb	Cell Proliferation, DNA Damage Repair, Metabolic Stress	NM_000051.3:393
MS4A4A	0.286	0.298	-0.298	0.87	1.22	0.814	1.83	0.34	1	lm.nb		NM_001243266.1:692
PLA2G2A	-0.753	0.791	-2.3	0.797	0.593	0.203	1.74	0.344	1	loglinear	MAPK	NM_000300.2:715
TGFBR2	0.35	0.373	-0.382	1.08	1.27	0.767	2.12	0.352	1	lm.nb	MAPK, TGF-beta Signaling	NM_001024847.2:870
PSMB10	-0.161	0.172	-0.499	0.176	0.894	0.708	1.13	0.353	1	lm.nb	Antigen Presentation, Apoptosis, Cell Proliferation, Costimulatory Signaling, Hedgehog Signaling, NF-kappaB Signaling	NM_002801.3:249
NCR1	0.381	0.408	-0.419	1.18	1.3	0.748	2.27	0.354	1	Wald		NM_001145457.2:409
HLA-DQA1	-1.01	1.09	-3.15	1.14	0.498	0.113	2.2	0.36	1	loglinear	Antigen Presentation, Costimulatory Signaling, Immune Cell Adhesion and Migration, Interferon Signaling	NM_002122.3:258
GIMAP6	0.231	0.252	-0.263	0.726	1.17	0.834	1.65	0.362	1	lm.nb		NR_024115.1:2175
ITGA4	-0.225	0.245	-0.705	0.255	0.856	0.613	1.19	0.362	1	lm.nb	Immune Cell Adhesion and Migration, Matrix Remodeling and Metastasis, PI3K-Akt	NM_000885.5:1019
FUT4	0.244	0.266	-0.278	0.766	1.18	0.825	1.7	0.362	1	lm.nb		NM_002033.3:1151
NFKBIE	0.246	0.269	-0.28	0.773	1.19	0.824	1.71	0.362	1	lm.nb	NF-kappaB Signaling	NM_004556.2:876
MMRN2	0.289	0.316	-0.33	0.908	1.22	0.795	1.88	0.363	1	lm.nb	Angiogenesis	NM_024756.2:3040
NOTCH2	-0.223	0.245	-0.703	0.257	0.857	0.614	1.2	0.366	1	lm.nb	Notch Signaling	NM_024408.3:2842
THY1	0.304	0.335	-0.353	0.96	1.23	0.783	1.95	0.367	1	lm.nb	Immune Cell Adhesion and Migration	NM_006288.3:420
ELOB	-0.423	0.469	-1.34	0.496	0.746	0.395	1.41	0.371	1	Wald		NM_007108.2:800
HLA-DOA	-0.318	0.352	-1.01	0.373	0.802	0.497	1.3	0.371	1	Wald	Antigen Presentation, Immune Cell Adhesion and Migration	NM_002119.3:3075
GLUD1	0.166	0.186	-0.198	0.529	1.12	0.872	1.44	0.375	1	lm.nb		NM_005271.2:2680
IFIT2	0.275	0.31	-0.333	0.884	1.21	0.794	1.84	0.378	1	lm.nb	Cytotoxicity, Interferon Signaling	NM_001547.4:1995
HERC6	-0.299	0.338	-0.963	0.364	0.813	0.513	1.29	0.379	1	lm.nb		NM_001165136.1:883
PCK2	0.226	0.256	-0.276	0.727	1.17	0.826	1.65	0.381	1	lm.nb	Metabolic Stress, PI3K-Akt	NM_001018073.2:1307
PPARGC1B	-0.244	0.277	-0.788	0.299	0.844	0.579	1.23	0.381	1	lm.nb		NM_001172699.1:1010
CD28	-0.235	0.267	-0.76	0.289	0.849	0.591	1.22	0.382	1	lm.nb	Costimulatory Signaling, Immune Cell Adhesion and Migration, Lymphoid Compartment	NM_001243077.1:438
ICAM3	0.165	0.189	-0.205	0.535	1.12	0.867	1.45	0.386	1	lm.nb	Immune Cell Adhesion and Migration, Matrix Remodeling and Metastasis	NM_002162.3:1225
SMAP1	0.163	0.187	-0.204	0.53	1.12	0.868	1.44	0.386	1	lm.nb		NM_001044305.2:823
NOD2	-0.289	0.333	-0.941	0.363	0.818	0.521	1.29	0.387	1	lm.nb		NM_022162.1:4080
PC	0.244	0.286	-0.316	0.805	1.18	0.804	1.75	0.395	1	lm.nb	Metabolic Stress	NM_000920.3:262
RELN	-0.649	0.761	-2.14	0.841	0.638	0.227	1.79	0.396	1	loglinear	Matrix Remodeling and Metastasis, NF-kappaB Signaling, PI3K-Akt	NM_005045.3:988
CD45RO	0.303	0.356	-0.394	1	1.23	0.761	2	0.397	1	lm.nb		NM_080921.3:258
SMAD5	-0.246	0.289	-0.813	0.321	0.843	0.569	1.25	0.398	1	lm.nb	TGF-beta Signaling	NM_005903.5:5007
IFNAR1	0.248	0.293	-0.326	0.822	1.19	0.798	1.77	0.4	1	lm.nb	Interferon Signaling, JAK-STAT Signaling, PI3K-Akt	NM_000629.2:461
IL7R	0.271	0.322	-0.36	0.901	1.21	0.779	1.87	0.403	1	lm.nb	Cytokine and Chemokine Signaling, JAK-STAT Signaling, PI3K-Akt	NM_002185.3:1355
PFKM	0.187	0.222	-0.248	0.622	1.14	0.842	1.54	0.403	1	lm.nb	Metabolic Stress	NM_000289.5:2672
COMP	0.382	0.456	-0.511	1.28	1.3	0.702	2.42	0.404	1	lm.nb	Matrix Remodeling and Metastasis, PI3K-Akt	NM_000095.2:1271
NKG7	-0.265	0.316	-0.885	0.355	0.832	0.541	1.28	0.405	1	lm.nb		NM_005601.3:633
MYCT1	0.257	0.309	-0.349	0.863	1.19	0.785	1.82	0.409	1	lm.nb		NM_025107.2:159
CDKN2A	-0.342	0.413	-1.15	0.468	0.789	0.45	1.38	0.411	1	Wald	Cell Proliferation, Metabolic Stress	NM_000077.4:1052
SREBF1	-0.157	0.19	-0.528	0.215	0.897	0.693	1.16	0.411	1	lm.nb		NM_001005291.1:1392
HLA-DQB1	-0.711	0.879	-2.43	1.01	0.611	0.185	2.02	0.421	1	loglinear	Antigen Presentation, Costimulatory Signaling, Immune Cell Adhesion and Migration, Interferon Signaling	NM_002123.3:384
S100A9	0.614	0.76	-0.875	2.1	1.53	0.545	4.3	0.422	1	loglinear	Myeloid Compartment	NM_002965.3:137
BCL2	-0.227	0.281	-0.778	0.325	0.855	0.583	1.25	0.423	1	lm.nb	Apoptosis, Autophagy, Hypoxia, JAK-STAT Signaling, PI3K-Akt	NM_000633.2:1525
KLRK1	0.376	0.468	-0.542	1.29	1.3	0.687	2.45	0.424	1	lm.nb	Cytotoxicity, Lymphoid Compartment	NM_007360.3:522
TTC30A	0.268	0.334	-0.387	0.923	1.2	0.764	1.9	0.426	1	Wald		NM_152275.3:2492
ARG1	-0.645	0.817	-2.25	0.956	0.64	0.211	1.94	0.433	1	loglinear	Myeloid Compartment	NM_000045.3:744
ZC3H12A	-0.264	0.337	-0.924	0.396	0.833	0.527	1.32	0.436	1	lm.nb		NM_025079.2:1379
NRAS	-0.213	0.272	-0.746	0.32	0.863	0.596	1.25	0.436	1	lm.nb	Autophagy, Cytokine and Chemokine Signaling, MAPK, Metabolic Stress, PI3K-Akt	NM_002524.4:2168
JAK3	0.191	0.244	-0.287	0.669	1.14	0.819	1.59	0.437	1	lm.nb	Cytokine and Chemokine Signaling, Cytotoxicity, JAK-STAT Signaling, PI3K-Akt	NM_000215.2:1715
IFI35	-0.204	0.261	-0.715	0.308	0.868	0.609	1.24	0.438	1	lm.nb	Cytotoxicity, Interferon Signaling	NM_005533.4:729
IL12RB2	-0.33	0.43	-1.17	0.514	0.796	0.444	1.43	0.446	1	Wald	Cytokine and Chemokine Signaling, Cytotoxicity, JAK-STAT Signaling, Lymphoid Compartment	NM_001319233.1:880
WNT4	-0.31	0.409	-1.11	0.492	0.807	0.463	1.41	0.452	1	Wald	Hedgehog Signaling, Wnt Signaling	NM_030761.4:2935
CCL22	-0.29	0.383	-1.04	0.461	0.818	0.486	1.38	0.452	1	Wald	Cytokine and Chemokine Signaling	NM_002990.3:797
TWIST1	-0.269	0.359	-0.973	0.434	0.83	0.51	1.35	0.456	1	lm.nb		NM_000474.3:293
APC	-0.129	0.173	-0.468	0.21	0.915	0.723	1.16	0.458	1	lm.nb	Apoptosis, Wnt Signaling	NM_001127510.2:462
PGPEP1	0.213	0.286	-0.347	0.773	1.16	0.786	1.71	0.459	1	lm.nb	Angiogenesis	NM_001300927.1:6607
UBA7	-0.195	0.263	-0.71	0.32	0.873	0.611	1.25	0.46	1	lm.nb	Antigen Presentation, DNA Damage Repair, Interferon Signaling	NM_003335.2:580
FADD	0.127	0.172	-0.21	0.464	1.09	0.865	1.38	0.462	1	lm.nb	Apoptosis	NM_003824.3:810
CCND3	0.145	0.196	-0.239	0.529	1.11	0.847	1.44	0.462	1	lm.nb	Cell Proliferation, JAK-STAT Signaling, PI3K-Akt, Wnt Signaling	NM_001136017.2:760
CSF1	0.167	0.227	-0.277	0.611	1.12	0.825	1.53	0.463	1	lm.nb	Cytokine and Chemokine Signaling, MAPK, Myeloid Compartment, PI3K-Akt	NM_000757.5:251
GPSM3	0.119	0.161	-0.197	0.435	1.09	0.872	1.35	0.463	1	lm.nb		NM_001276501.1:915
TNFRSF18	-0.342	0.465	-1.25	0.569	0.789	0.42	1.48	0.465	1	Wald	NF-kappaB Signaling	NM_148901.1:282
CASP9	0.165	0.227	-0.28	0.611	1.12	0.823	1.53	0.47	1	lm.nb	Apoptosis, PI3K-Akt	XM_011542270.1:326
UBE2T	0.205	0.284	-0.352	0.762	1.15	0.784	1.7	0.473	1	lm.nb	DNA Damage Repair	NM_014176.1:50
GOT1	0.19	0.264	-0.327	0.707	1.14	0.797	1.63	0.474	1	lm.nb	Metabolic Stress	NM_002079.2:568
LCK	-0.254	0.354	-0.948	0.44	0.839	0.518	1.36	0.476	1	lm.nb	Costimulatory Signaling, Lymphoid Compartment	NM_005356.4:1723
HDAC5	-0.155	0.216	-0.579	0.269	0.898	0.669	1.2	0.476	1	lm.nb	Epigenetic Regulation, Notch Signaling	NM_001015053.1:2169
PSMB8	-0.117	0.163	-0.436	0.203	0.922	0.739	1.15	0.478	1	lm.nb	Antigen Presentation, Apoptosis, Cell Proliferation, Costimulatory Signaling, Hedgehog Signaling, Interferon Signaling, NF-kappaB Signaling	NM_004159.4:1080
FZD9	0.369	0.518	-0.647	1.39	1.29	0.639	2.61	0.479	1	Wald	Wnt Signaling	NM_003508.2:1446
EIF2B4	0.131	0.185	-0.232	0.495	1.1	0.852	1.41	0.48	1	lm.nb		NM_001034116.1:1258
IRF5	-0.176	0.249	-0.664	0.311	0.885	0.631	1.24	0.481	1	lm.nb	Interferon Signaling	NM_002200.3:1845
IFNGR2	0.125	0.176	-0.221	0.47	1.09	0.858	1.39	0.482	1	lm.nb	Hypoxia, Interferon Signaling, JAK-STAT Signaling	NM_005534.3:1963
CCND2	-0.204	0.293	-0.777	0.37	0.868	0.584	1.29	0.488	1	lm.nb	Angiogenesis, Cell Proliferation, JAK-STAT Signaling, PI3K-Akt, Wnt Signaling	NM_001759.2:5825
GZMK	-0.232	0.333	-0.884	0.42	0.852	0.542	1.34	0.489	1	lm.nb	Cytotoxicity, Lymphoid Compartment	NM_002104.2:634
TCF3	-0.115	0.165	-0.438	0.208	0.924	0.738	1.16	0.489	1	lm.nb		NM_003200.3:276
CD38	-0.263	0.379	-1.01	0.481	0.834	0.498	1.4	0.491	1	Wald	Lymphoid Compartment	NM_001775.2:280
MAP3K7	0.107	0.157	-0.201	0.415	1.08	0.87	1.33	0.498	1	lm.nb	Autophagy, Costimulatory Signaling, MAPK, Wnt Signaling	NM_003188.3:1178
RELA	0.132	0.194	-0.249	0.512	1.1	0.842	1.43	0.5	1	lm.nb	Costimulatory Signaling, Cytokine and Chemokine Signaling, Hypoxia, MAPK, Metabolic Stress, NF-kappaB Signaling, PI3K-Akt	NM_021975.3:1990
OAS3	0.175	0.259	-0.332	0.683	1.13	0.794	1.61	0.501	1	lm.nb	Cytotoxicity, Interferon Signaling	NM_006187.3:2354
CCR5	-0.232	0.348	-0.914	0.449	0.851	0.531	1.37	0.506	1	Wald	Antigen Presentation, Cytokine and Chemokine Signaling	NM_000579.3:366
RPL7A	-0.106	0.159	-0.417	0.205	0.929	0.749	1.15	0.507	1	lm.nb	Angiogenesis	NM_000972.2:657
HDAC11	0.171	0.258	-0.334	0.676	1.13	0.793	1.6	0.509	1	lm.nb	Epigenetic Regulation, Notch Signaling	NM_001330636.1:865
C1QA	0.178	0.268	-0.348	0.703	1.13	0.786	1.63	0.509	1	lm.nb		NM_015991.3:636
ZAP70	-0.225	0.342	-0.895	0.445	0.856	0.538	1.36	0.512	1	lm.nb	Costimulatory Signaling, Lymphoid Compartment, MAPK	NM_001079.3:1175
MMP7	-0.295	0.452	-1.18	0.592	0.815	0.441	1.51	0.516	1	lm.nb	Matrix Remodeling and Metastasis, Wnt Signaling	NM_002423.3:265
IRF8	-0.189	0.29	-0.758	0.38	0.877	0.591	1.3	0.518	1	lm.nb	Antigen Presentation, Interferon Signaling	NM_002163.2:1245
STAT3	0.164	0.253	-0.333	0.661	1.12	0.794	1.58	0.52	1	lm.nb	Cytokine and Chemokine Signaling, Hypoxia, JAK-STAT Signaling, Metabolic Stress	NM_003150.3:2936
IL18	-0.307	0.475	-1.24	0.624	0.808	0.424	1.54	0.52	1	lm.nb	Costimulatory Signaling, Cytokine and Chemokine Signaling	NM_001243211.1:392
CXorf36	0.198	0.307	-0.403	0.799	1.15	0.756	1.74	0.52	1	lm.nb		NM_024689.2:131
MGMT	0.111	0.173	-0.228	0.451	1.08	0.854	1.37	0.522	1	lm.nb	DNA Damage Repair	NM_002412.3:323
SFRP4	0.492	0.765	-1.01	1.99	1.41	0.497	3.98	0.522	1	loglinear	Wnt Signaling	NM_003014.2:1060
GZMM	-0.243	0.38	-0.987	0.501	0.845	0.504	1.42	0.524	1	Wald	Cytotoxicity, Lymphoid Compartment	NM_005317.2:669
PTCD2	0.224	0.351	-0.465	0.913	1.17	0.725	1.88	0.526	1	Wald		NM_001284403.1:326
BBS1	-0.154	0.244	-0.632	0.324	0.899	0.645	1.25	0.53	1	lm.nb		NM_024649.4:82
CTNNB1	0.084	0.133	-0.177	0.345	1.06	0.884	1.27	0.531	1	lm.nb	Apoptosis, Immune Cell Adhesion and Migration, Wnt Signaling	NM_001098209.1:1938
TNKS	0.115	0.183	-0.245	0.474	1.08	0.844	1.39	0.533	1	lm.nb	DNA Damage Repair	NM_003747.2:1948
AREG	-0.27	0.432	-1.12	0.577	0.829	0.461	1.49	0.534	1	lm.nb	Myeloid Compartment	NM_001657.3:717
SLC2A1	0.19	0.304	-0.406	0.786	1.14	0.755	1.72	0.534	1	lm.nb	Hypoxia, Metabolic Stress	NM_006516.2:264
TP53	-0.106	0.169	-0.438	0.226	0.929	0.738	1.17	0.534	1	lm.nb	Apoptosis, Cell Proliferation, DNA Damage Repair, MAPK, Metabolic Stress, Notch Signaling, PI3K-Akt, Wnt Signaling	NM_000546.2:1330
WNT2B	-0.207	0.333	-0.861	0.446	0.866	0.551	1.36	0.536	1	lm.nb	Hedgehog Signaling, Wnt Signaling	NM_001291880.1:1169
MYD88	-0.112	0.182	-0.468	0.243	0.925	0.723	1.18	0.538	1	lm.nb		NM_002468.3:2145
IL2RA	-0.176	0.285	-0.735	0.382	0.885	0.601	1.3	0.539	1	lm.nb	Costimulatory Signaling, Cytokine and Chemokine Signaling, JAK-STAT Signaling, PI3K-Akt	NM_000417.2:1222
EZH2	-0.124	0.201	-0.518	0.27	0.918	0.698	1.21	0.54	1	lm.nb	Angiogenesis, Epigenetic Regulation, Metabolic Stress	NM_004456.4:1596
CD70	-0.236	0.386	-0.992	0.52	0.849	0.503	1.43	0.543	1	Wald	Costimulatory Signaling, Lymphoid Compartment, NF-kappaB Signaling	NM_001252.3:420
HLA-DMA	0.12	0.197	-0.266	0.506	1.09	0.832	1.42	0.544	1	lm.nb	Antigen Presentation, Immune Cell Adhesion and Migration	NM_006120.3:396
RPS6KB1	0.116	0.191	-0.258	0.49	1.08	0.836	1.4	0.545	1	lm.nb	Autophagy, Hypoxia, Metabolic Stress, PI3K-Akt, TGF-beta Signaling	NM_001272042.1:2451
PTGER4	0.138	0.228	-0.309	0.586	1.1	0.807	1.5	0.547	1	lm.nb		NM_000958.2:975
BATF3	0.134	0.224	-0.305	0.573	1.1	0.81	1.49	0.551	1	lm.nb	Antigen Presentation	NM_018664.2:725
IRF9	0.118	0.197	-0.268	0.503	1.08	0.831	1.42	0.552	1	lm.nb	Cytotoxicity, Interferon Signaling, JAK-STAT Signaling, Lymphoid Compartment	NM_006084.4:723
SYK	0.107	0.18	-0.245	0.459	1.08	0.844	1.37	0.553	1	lm.nb	PI3K-Akt	NM_003177.5:808
CTSW	0.242	0.408	-0.558	1.04	1.18	0.679	2.06	0.555	1	Wald	Antigen Presentation	NM_001335.3:1075
SIRPA	0.183	0.311	-0.426	0.792	1.14	0.744	1.73	0.558	1	lm.nb	Cytotoxicity, Myeloid Compartment	NM_001040023.1:3355
FOXP3	-0.273	0.464	-1.18	0.637	0.828	0.44	1.56	0.559	1	Wald		NM_014009.3:1230
FAS	0.275	0.468	-0.642	1.19	1.21	0.641	2.28	0.559	1	Wald	MAPK	NM_000043.3:90
SELL	0.209	0.357	-0.491	0.909	1.16	0.711	1.88	0.561	1	lm.nb	Immune Cell Adhesion and Migration	NM_000655.4:1872
CCL14	0.262	0.449	-0.618	1.14	1.2	0.652	2.21	0.561	1	lm.nb	Cytokine and Chemokine Signaling	NM_032962.4:253
PIK3CD	0.152	0.261	-0.36	0.663	1.11	0.779	1.58	0.563	1	lm.nb	Autophagy, Cytokine and Chemokine Signaling, Hypoxia, Immune Cell Adhesion and Migration, JAK-STAT Signaling, MAPK, Metabolic Stress, PI3K-Akt	NM_001350234.1:664
GBP1	-0.257	0.443	-1.13	0.612	0.837	0.458	1.53	0.564	1	lm.nb	Interferon Signaling	NM_002053.2:1838
MSH6	0.133	0.23	-0.318	0.584	1.1	0.802	1.5	0.566	1	lm.nb	DNA Damage Repair	NM_000179.2:1015
BRCA1	-0.132	0.23	-0.582	0.319	0.913	0.668	1.25	0.568	1	lm.nb	Cell Proliferation, DNA Damage Repair, PI3K-Akt	NM_007294.3:4677
ROCK1	-0.108	0.189	-0.479	0.263	0.928	0.717	1.2	0.569	1	lm.nb	Apoptosis, Cytokine and Chemokine Signaling, Immune Cell Adhesion and Migration, TGF-beta Signaling	NM_005406.2:3796
IL2RG	0.205	0.365	-0.51	0.919	1.15	0.702	1.89	0.577	1	lm.nb	Costimulatory Signaling, Cytokine and Chemokine Signaling, JAK-STAT Signaling, Lymphoid Compartment, PI3K-Akt	NM_000206.1:595
ARID1A	0.22	0.393	-0.551	0.99	1.16	0.683	1.99	0.578	1	loglinear	Epigenetic Regulation	NM_006015.4:1670
UBE2C	0.172	0.308	-0.432	0.776	1.13	0.741	1.71	0.579	1	lm.nb	Antigen Presentation, Cell Proliferation, Metabolic Stress	NM_007019.2:445
EGFR	0.239	0.428	-0.6	1.08	1.18	0.66	2.11	0.579	1	lm.nb	Hypoxia, MAPK, Metabolic Stress, PI3K-Akt	NM_005228.3:2760
STAT4	-0.173	0.313	-0.786	0.44	0.887	0.58	1.36	0.582	1	lm.nb	Costimulatory Signaling, JAK-STAT Signaling	NM_001243835.1:808
SAMD9	0.139	0.255	-0.36	0.639	1.1	0.779	1.56	0.586	1	lm.nb		NM_017654.3:490
HLA-DPA1	0.181	0.331	-0.468	0.83	1.13	0.723	1.78	0.587	1	lm.nb	Antigen Presentation, Costimulatory Signaling, Immune Cell Adhesion and Migration, Interferon Signaling	NM_033554.2:857
BAD	-0.129	0.237	-0.594	0.335	0.914	0.663	1.26	0.588	1	lm.nb	Apoptosis, Autophagy, MAPK, PI3K-Akt	NM_004322.3:963
ANLN	0.144	0.265	-0.375	0.664	1.11	0.771	1.58	0.588	1	lm.nb	Cell Proliferation	NM_018685.2:240
EXO1	-0.18	0.332	-0.831	0.47	0.883	0.562	1.39	0.589	1	Wald	Cell Proliferation, DNA Damage Repair	NM_006027.3:820
TAPBP	0.0713	0.132	-0.187	0.329	1.05	0.879	1.26	0.59	1	lm.nb	Antigen Presentation	NM_003190.4:1082
BIRC3	-0.231	0.429	-1.07	0.61	0.852	0.475	1.53	0.592	1	Wald	Apoptosis, NF-kappaB Signaling	NM_001165.4:6567
PARP4	0.0565	0.105	-0.15	0.263	1.04	0.901	1.2	0.594	1	lm.nb	DNA Damage Repair	NM_006437.3:1399
TNFSF13	0.17	0.318	-0.454	0.794	1.13	0.73	1.73	0.595	1	lm.nb	NF-kappaB Signaling	NM_003808.3:810
MRE11	-0.0831	0.157	-0.39	0.224	0.944	0.763	1.17	0.598	1	lm.nb		NM_001330347.1:2169
PIK3R2	-0.135	0.254	-0.634	0.364	0.911	0.645	1.29	0.598	1	lm.nb	Autophagy, Costimulatory Signaling, Cytokine and Chemokine Signaling, Hypoxia, Immune Cell Adhesion and Migration, JAK-STAT Signaling, MAPK, Metabolic Stress, PI3K-Akt	NM_005027.3:344
CD74	-0.101	0.192	-0.477	0.274	0.932	0.718	1.21	0.598	1	lm.nb	Antigen Presentation	NM_001025159.2:1161
TRAF1	-0.125	0.237	-0.588	0.339	0.917	0.665	1.26	0.599	1	lm.nb		NM_001190945.1:712
IFIT3	0.185	0.352	-0.504	0.874	1.14	0.705	1.83	0.601	1	lm.nb	Cytotoxicity, Interferon Signaling	NM_001031683.3:712
TNFSF10	-0.124	0.236	-0.586	0.339	0.918	0.666	1.26	0.601	1	lm.nb	Apoptosis, Cytotoxicity	NM_003810.3:155
IKBKB	-0.139	0.265	-0.659	0.381	0.908	0.633	1.3	0.602	1	lm.nb	Costimulatory Signaling, Cytokine and Chemokine Signaling, MAPK, Metabolic Stress, NF-kappaB Signaling, PI3K-Akt	NM_001190720.2:1891
S100A8	0.499	0.953	-1.37	2.37	1.41	0.387	5.16	0.602	1	loglinear	Myeloid Compartment	NM_002964.4:365
CCR4	-0.242	0.464	-1.15	0.667	0.846	0.45	1.59	0.603	1	Wald	Cytokine and Chemokine Signaling, Lymphoid Compartment	NM_005508.4:672
PIK3CA	0.127	0.246	-0.354	0.608	1.09	0.782	1.52	0.606	1	lm.nb	Autophagy, Costimulatory Signaling, Cytokine and Chemokine Signaling, Hypoxia, Immune Cell Adhesion and Migration, JAK-STAT Signaling, MAPK, Metabolic Stress, PI3K-Akt	NM_006218.2:3296
CD8B	0.222	0.431	-0.623	1.07	1.17	0.649	2.1	0.608	1	Wald	Antigen Presentation, Immune Cell Adhesion and Migration, Lymphoid Compartment	NM_172213.2:310
IGF2R	0.0725	0.142	-0.206	0.351	1.05	0.867	1.28	0.611	1	lm.nb	Cytotoxicity, Interferon Signaling, Lymphoid Compartment	NM_000876.2:7820
PARP12	0.112	0.219	-0.318	0.541	1.08	0.802	1.46	0.613	1	lm.nb		NM_022750.3:1843
JAG2	-0.178	0.363	-0.89	0.533	0.884	0.54	1.45	0.624	1	Wald	Notch Signaling	NM_002226.4:5480
CASP8	0.136	0.278	-0.409	0.681	1.1	0.753	1.6	0.627	1	lm.nb	Apoptosis	NM_001228.4:762
OAS1	0.123	0.254	-0.375	0.622	1.09	0.771	1.54	0.629	1	lm.nb	Cytotoxicity, Interferon Signaling	NM_001032409.1:805
SBNO2	0.0825	0.17	-0.251	0.416	1.06	0.84	1.33	0.629	1	lm.nb		NM_001100122.1:1686
IRF1	0.0925	0.191	-0.282	0.467	1.07	0.822	1.38	0.63	1	lm.nb	Cytotoxicity, Interferon Signaling	NM_002198.2:557
RIPK3	0.153	0.32	-0.473	0.78	1.11	0.72	1.72	0.633	1	Wald	Apoptosis	NM_006871.3:1072
TLR5	0.204	0.428	-0.634	1.04	1.15	0.644	2.06	0.635	1	Wald		NM_003268.5:2570
MET	0.144	0.305	-0.454	0.741	1.1	0.73	1.67	0.639	1	lm.nb	MAPK, Metabolic Stress, PI3K-Akt	NM_000245.2:1488
HDAC3	-0.0881	0.189	-0.458	0.282	0.941	0.728	1.22	0.643	1	lm.nb	Epigenetic Regulation, Notch Signaling	NM_003883.3:1464
F2RL1	-0.174	0.373	-0.906	0.558	0.886	0.534	1.47	0.643	1	lm.nb	Lymphoid Compartment	NM_005242.4:1388
DLL1	-0.121	0.26	-0.63	0.388	0.92	0.646	1.31	0.643	1	lm.nb	Notch Signaling	NM_005618.3:1520
MS4A6A	0.143	0.309	-0.462	0.748	1.1	0.726	1.68	0.644	1	lm.nb		NM_152852.2:146
DNMT1	-0.106	0.228	-0.552	0.341	0.929	0.682	1.27	0.645	1	lm.nb	Epigenetic Regulation	NM_001130823.2:2500
IL10RA	0.111	0.241	-0.362	0.584	1.08	0.778	1.5	0.647	1	lm.nb	Cytokine and Chemokine Signaling, JAK-STAT Signaling	NM_001558.2:150
AKT1	0.0597	0.13	-0.195	0.314	1.04	0.874	1.24	0.647	1	lm.nb	Apoptosis, Autophagy, Costimulatory Signaling, Cytokine and Chemokine Signaling, Hypoxia, JAK-STAT Signaling, MAPK, Metabolic Stress, PI3K-Akt	NM_005163.2:2207
CD7	-0.206	0.449	-1.09	0.674	0.867	0.471	1.6	0.648	1	Wald	Lymphoid Compartment	NM_006137.6:440
DUSP2	-0.148	0.326	-0.787	0.49	0.902	0.58	1.4	0.651	1	Wald	MAPK	NM_004418.3:1235
CXCL13	-0.282	0.623	-1.5	0.939	0.822	0.353	1.92	0.652	1	loglinear	Cytokine and Chemokine Signaling, Lymphoid Compartment	NM_006419.2:209
HLA-DPB1	0.142	0.316	-0.476	0.761	1.1	0.719	1.69	0.653	1	lm.nb	Antigen Presentation, Costimulatory Signaling, Immune Cell Adhesion and Migration, Interferon Signaling	NM_002121.5:987
CMKLR1	-0.0915	0.205	-0.493	0.31	0.939	0.711	1.24	0.657	1	lm.nb		NM_004072.2:762
KIF2C	-0.135	0.302	-0.726	0.457	0.911	0.604	1.37	0.657	1	lm.nb	Antigen Presentation, Cell Proliferation	NM_006845.2:1020
MAGEA3/A6	-0.364	0.818	-1.97	1.24	0.777	0.256	2.36	0.657	1	loglinear		NM_005362.3:866
CCNB1	-0.117	0.263	-0.633	0.399	0.922	0.645	1.32	0.658	1	lm.nb	Cell Proliferation	NM_031966.2:710
SLC7A5	0.115	0.259	-0.392	0.622	1.08	0.762	1.54	0.659	1	lm.nb	Metabolic Stress	NM_003486.6:2011
NFAM1	0.136	0.306	-0.465	0.736	1.1	0.725	1.67	0.659	1	Wald	Myeloid Compartment	NM_145912.5:5290
APLNR	0.332	0.749	-1.14	1.8	1.26	0.455	3.48	0.659	1	loglinear		NM_005161.4:629
BRIP1	-0.111	0.251	-0.602	0.381	0.926	0.659	1.3	0.66	1	lm.nb	DNA Damage Repair	NM_032043.2:1570
ITGA6	0.124	0.282	-0.429	0.677	1.09	0.743	1.6	0.661	1	lm.nb	Immune Cell Adhesion and Migration, Matrix Remodeling and Metastasis, PI3K-Akt	NM_001316306.1:1982
DTX3L	0.077	0.175	-0.267	0.421	1.05	0.831	1.34	0.662	1	lm.nb	Antigen Presentation, Notch Signaling	NM_138287.3:1543
HK1	-0.0598	0.137	-0.329	0.21	0.959	0.796	1.16	0.665	1	lm.nb	Hypoxia, Metabolic Stress	NM_000188.2:3355
BID	-0.125	0.289	-0.692	0.442	0.917	0.619	1.36	0.667	1	lm.nb	Apoptosis	NM_001196.3:1604
STAT1	-0.0982	0.231	-0.55	0.354	0.934	0.683	1.28	0.672	1	lm.nb	Cytokine and Chemokine Signaling, Cytotoxicity, Interferon Signaling, JAK-STAT Signaling, Lymphoid Compartment	NM_007315.3:239
GLS	-0.139	0.327	-0.779	0.501	0.908	0.583	1.42	0.672	1	lm.nb	Metabolic Stress	NM_014905.4:165
CASP1	0.1	0.237	-0.364	0.565	1.07	0.777	1.48	0.673	1	lm.nb	Apoptosis	NM_001223.4:1050
NFATC2	-0.0835	0.2	-0.474	0.308	0.944	0.72	1.24	0.677	1	lm.nb	Costimulatory Signaling, Wnt Signaling	NM_173091.2:1840
PDGFRB	-0.125	0.3	-0.713	0.463	0.917	0.61	1.38	0.677	1	lm.nb	MAPK, Metabolic Stress, PI3K-Akt	NM_002609.3:460
MTOR	0.0599	0.144	-0.222	0.342	1.04	0.858	1.27	0.678	1	lm.nb	Autophagy, Costimulatory Signaling, Hypoxia, JAK-STAT Signaling, Metabolic Stress, PI3K-Akt	NM_004958.3:3444
IL15	-0.147	0.354	-0.842	0.548	0.903	0.558	1.46	0.68	1	Wald	Costimulatory Signaling, Cytokine and Chemokine Signaling, JAK-STAT Signaling	NM_000585.4:715
VEGFB	-0.0764	0.189	-0.447	0.294	0.948	0.734	1.23	0.687	1	lm.nb	Angiogenesis, MAPK, PI3K-Akt	NM_003377.3:687
FGFR1	0.0766	0.19	-0.295	0.448	1.05	0.815	1.36	0.688	1	lm.nb	Angiogenesis, MAPK, Metabolic Stress, PI3K-Akt	NM_001174064.1:1756
CLEC14A	0.135	0.336	-0.523	0.794	1.1	0.696	1.73	0.689	1	lm.nb	Immune Cell Adhesion and Migration	NM_175060.1:1930
COL6A3	0.127	0.315	-0.491	0.744	1.09	0.712	1.68	0.689	1	lm.nb	Matrix Remodeling and Metastasis, PI3K-Akt	NM_004369.3:3293
ISG15	0.112	0.284	-0.444	0.668	1.08	0.735	1.59	0.693	1	lm.nb	Cytotoxicity, DNA Damage Repair, Interferon Signaling, Lymphoid Compartment	NM_005101.3:305
PARP9	0.131	0.342	-0.54	0.802	1.09	0.688	1.74	0.703	1	lm.nb		NM_001146103.1:1188
NBN	0.101	0.265	-0.419	0.62	1.07	0.748	1.54	0.705	1	lm.nb	Cell Proliferation, DNA Damage Repair, Metabolic Stress	NM_002485.4:1046
FYN	-0.0527	0.14	-0.327	0.221	0.964	0.797	1.17	0.707	1	lm.nb	Costimulatory Signaling	NM_002037.5:2125
PTPRC	0.122	0.323	-0.512	0.755	1.09	0.701	1.69	0.707	1	lm.nb	Costimulatory Signaling, Immune Cell Adhesion and Migration	NM_080921.3:99
IKBKG	0.0951	0.253	-0.4	0.59	1.07	0.758	1.51	0.708	1	lm.nb	Costimulatory Signaling, Cytokine and Chemokine Signaling, MAPK, NF-kappaB Signaling, PI3K-Akt	NM_001099856.4:1719
TNFRSF25	-0.104	0.279	-0.651	0.444	0.931	0.637	1.36	0.711	1	lm.nb	Costimulatory Signaling, Lymphoid Compartment, NF-kappaB Signaling	NM_148970.1:151
CD44	0.109	0.293	-0.466	0.683	1.08	0.724	1.61	0.712	1	lm.nb	Costimulatory Signaling, Interferon Signaling, Matrix Remodeling and Metastasis	NM_001001392.1:566
LY9	-0.125	0.338	-0.787	0.537	0.917	0.579	1.45	0.712	1	Wald	Costimulatory Signaling, Lymphoid Compartment	NM_001033667.2:339
CD4	0.106	0.285	-0.453	0.665	1.08	0.73	1.59	0.712	1	lm.nb	Antigen Presentation, Costimulatory Signaling, Immune Cell Adhesion and Migration	NM_000616.4:1524
HSD11B1	0.231	0.628	-1	1.46	1.17	0.5	2.76	0.714	1	loglinear		NM_181755.2:590
MYC	0.125	0.341	-0.543	0.793	1.09	0.686	1.73	0.715	1	lm.nb	Cell Proliferation, JAK-STAT Signaling, MAPK, Metabolic Stress, Notch Signaling, PI3K-Akt, TGF-beta Signaling, Wnt Signaling	NM_002467.3:1615
PLA1A	0.217	0.598	-0.955	1.39	1.16	0.516	2.62	0.718	1	loglinear	MAPK	NM_015900.2:1250
CD8A	-0.108	0.3	-0.696	0.48	0.928	0.617	1.39	0.719	1	lm.nb	Antigen Presentation, Immune Cell Adhesion and Migration, Lymphoid Compartment	NM_001768.6:2029
KLRD1	0.154	0.433	-0.694	1	1.11	0.618	2	0.723	1	Wald	Antigen Presentation, Cytotoxicity, Lymphoid Compartment	NM_002262.3:393
BRCA2	-0.079	0.226	-0.521	0.363	0.947	0.697	1.29	0.727	1	lm.nb	Cell Proliferation, DNA Damage Repair	NM_000059.3:1373
STAT2	0.0589	0.17	-0.274	0.392	1.04	0.827	1.31	0.73	1	lm.nb	Cytokine and Chemokine Signaling, Cytotoxicity, Interferon Signaling, JAK-STAT Signaling, Lymphoid Compartment	NM_005419.2:1965
TICAM1	0.189	0.556	-0.901	1.28	1.14	0.536	2.43	0.734	1	Wald	Apoptosis	NM_182919.3:2552
ITGAE	0.0682	0.203	-0.329	0.466	1.05	0.796	1.38	0.738	1	lm.nb	Immune Cell Adhesion and Migration, Matrix Remodeling and Metastasis	NM_002208.4:3647
BNIP3	0.102	0.306	-0.497	0.702	1.07	0.708	1.63	0.739	1	lm.nb	Autophagy, Epigenetic Regulation	NM_004052.3:116
TYMS	-0.0848	0.258	-0.591	0.421	0.943	0.664	1.34	0.744	1	lm.nb	Cell Proliferation	NM_001071.1:395
TAF3	0.156	0.475	-0.775	1.09	1.11	0.584	2.12	0.744	1	Wald		NM_031923.3:869
GHR	0.121	0.368	-0.601	0.842	1.09	0.659	1.79	0.744	1	lm.nb	Cytotoxicity, Interferon Signaling, JAK-STAT Signaling, PI3K-Akt	NM_000163.2:1835
TNFSF12	0.063	0.194	-0.318	0.444	1.04	0.802	1.36	0.747	1	lm.nb	NF-kappaB Signaling	NM_003809.2:339
CCL13	0.145	0.468	-0.772	1.06	1.11	0.586	2.09	0.758	1	lm.nb	Cytokine and Chemokine Signaling	NM_005408.2:129
FANCA	-0.0893	0.29	-0.657	0.479	0.94	0.634	1.39	0.759	1	lm.nb	DNA Damage Repair	NM_001018112.1:580
IL6R	0.0647	0.21	-0.347	0.477	1.05	0.786	1.39	0.759	1	lm.nb	Cytokine and Chemokine Signaling, Hypoxia, JAK-STAT Signaling, PI3K-Akt	NM_000565.3:846
PRR5	0.0781	0.255	-0.422	0.578	1.06	0.746	1.49	0.76	1	lm.nb	Costimulatory Signaling, Metabolic Stress	NM_015366.3:1635
LAMB3	-0.118	0.391	-0.884	0.649	0.922	0.542	1.57	0.764	1	lm.nb	Matrix Remodeling and Metastasis, Myeloid Compartment, PI3K-Akt	NM_000228.2:3350
CXCL12	0.122	0.406	-0.673	0.917	1.09	0.627	1.89	0.765	1	lm.nb	Cytokine and Chemokine Signaling, Immune Cell Adhesion and Migration, Myeloid Compartment	NM_199168.3:72
VSIR	-0.0686	0.236	-0.531	0.394	0.954	0.692	1.31	0.772	1	lm.nb		NM_022153.1:185
WNT5A	0.094	0.325	-0.542	0.73	1.07	0.687	1.66	0.773	1	lm.nb	Hedgehog Signaling, Wnt Signaling	NM_003392.3:987
CD58	-0.0815	0.282	-0.633	0.47	0.945	0.645	1.39	0.773	1	lm.nb	Immune Cell Adhesion and Migration	NM_001144822.1:42
TAP2	-0.0434	0.15	-0.338	0.251	0.97	0.791	1.19	0.773	1	lm.nb	Antigen Presentation	NM_018833.2:912
JAG1	-0.074	0.257	-0.578	0.43	0.95	0.67	1.35	0.774	1	lm.nb	Angiogenesis, Notch Signaling	NM_000214.2:3509
CCL18	-0.104	0.362	-0.815	0.606	0.93	0.569	1.52	0.775	1	lm.nb	Cytokine and Chemokine Signaling	NM_002988.3:45
NGFR	-0.107	0.372	-0.836	0.622	0.929	0.56	1.54	0.775	1	lm.nb	MAPK, PI3K-Akt	NM_002507.3:512
IRF2	-0.0632	0.221	-0.496	0.369	0.957	0.709	1.29	0.775	1	lm.nb	Interferon Signaling	NM_002199.3:1624
HK2	0.0805	0.282	-0.472	0.633	1.06	0.721	1.55	0.776	1	lm.nb	Hypoxia, Metabolic Stress	NM_000189.4:2883
CD2	0.0887	0.312	-0.523	0.7	1.06	0.696	1.62	0.777	1	lm.nb	Costimulatory Signaling, Immune Cell Adhesion and Migration, Lymphoid Compartment	NM_001767.3:683
ESR1	0.111	0.405	-0.683	0.906	1.08	0.623	1.87	0.785	1	Wald		NM_000125.2:1595
CDC20	-0.0849	0.31	-0.692	0.522	0.943	0.619	1.44	0.785	1	lm.nb	Antigen Presentation, Cell Proliferation	NM_001255.1:915
RNLS	-0.0953	0.348	-0.778	0.587	0.936	0.583	1.5	0.785	1	Wald		NM_001031709.2:726
B2M	-0.0679	0.249	-0.556	0.42	0.954	0.68	1.34	0.786	1	lm.nb	Antigen Presentation, Interferon Signaling	NM_004048.2:573
GMIP	0.135	0.501	-0.847	1.12	1.1	0.556	2.17	0.789	1	Wald		NM_001288998.1:1706
MAP3K5	0.0724	0.271	-0.46	0.605	1.05	0.727	1.52	0.79	1	lm.nb	MAPK, Metabolic Stress	NM_005923.3:3371
TLR3	-0.107	0.411	-0.913	0.699	0.929	0.531	1.62	0.796	1	Wald	Apoptosis	NM_003265.2:37
SPRY4	0.0744	0.289	-0.492	0.641	1.05	0.711	1.56	0.797	1	lm.nb	Cytotoxicity	NM_030964.3:1900
PRKACB	0.0936	0.364	-0.62	0.807	1.07	0.651	1.75	0.798	1	lm.nb	Autophagy, Cytokine and Chemokine Signaling, Hedgehog Signaling, MAPK, Wnt Signaling	NM_182948.2:805
CCR2	-0.101	0.4	-0.885	0.682	0.932	0.542	1.6	0.8	1	Wald	Cytokine and Chemokine Signaling	NM_001123041.2:438
CSF2RB	0.0731	0.288	-0.492	0.638	1.05	0.711	1.56	0.8	1	lm.nb	Cytokine and Chemokine Signaling, JAK-STAT Signaling	NM_000395.2:1547
SOX10	-0.123	0.486	-1.08	0.829	0.918	0.474	1.78	0.801	1	Wald		NM_006941.3:2601
RRM2	0.0581	0.239	-0.41	0.526	1.04	0.753	1.44	0.808	1	lm.nb	Cell Proliferation	NM_001034.1:490
MLH1	0.0389	0.16	-0.274	0.352	1.03	0.827	1.28	0.809	1	lm.nb	Cell Proliferation, DNA Damage Repair	NM_000249.2:1605
VHL	0.0531	0.221	-0.379	0.486	1.04	0.769	1.4	0.811	1	lm.nb	Antigen Presentation, Hypoxia, Metabolic Stress	NM_198156.1:420
IFIT1	0.0861	0.367	-0.632	0.805	1.06	0.645	1.75	0.815	1	lm.nb	Cytotoxicity, Interferon Signaling, Lymphoid Compartment	NM_001270930.1:1675
IL18R1	-0.082	0.352	-0.772	0.608	0.945	0.586	1.52	0.817	1	Wald	Costimulatory Signaling, Cytokine and Chemokine Signaling, Lymphoid Compartment	NM_001282399.1:683
APOE	0.0732	0.319	-0.552	0.699	1.05	0.682	1.62	0.819	1	lm.nb		NM_000041.2:96
RPTOR	0.0516	0.227	-0.394	0.497	1.04	0.761	1.41	0.821	1	lm.nb	Autophagy, Metabolic Stress, PI3K-Akt	NM_001163034.1:3139
RSAD2	0.0846	0.375	-0.651	0.82	1.06	0.637	1.77	0.822	1	lm.nb	Interferon Signaling	NM_080657.4:1057
DAB2	0.0349	0.16	-0.278	0.348	1.02	0.824	1.27	0.828	1	lm.nb	Myeloid Compartment	NM_001244871.1:2475
CDK2	-0.0548	0.255	-0.554	0.445	0.963	0.681	1.36	0.83	1	lm.nb	Cell Proliferation, DNA Damage Repair, Metabolic Stress, PI3K-Akt	NM_001290230.1:1543
CD47	0.0313	0.149	-0.26	0.323	1.02	0.835	1.25	0.834	1	lm.nb	Cytotoxicity, Matrix Remodeling and Metastasis, Myeloid Compartment	NM_001777.3:901
CD69	0.0647	0.31	-0.543	0.673	1.05	0.686	1.59	0.835	1	lm.nb	Costimulatory Signaling	NM_001781.2:88
API5	-0.0313	0.152	-0.33	0.267	0.979	0.796	1.2	0.838	1	lm.nb		NM_001142930.1:1552
GZMA	-0.117	0.573	-1.24	1.01	0.922	0.423	2.01	0.839	1	loglinear	Cytotoxicity, Lymphoid Compartment	NM_006144.3:215
CTLA4	-0.0912	0.456	-0.986	0.803	0.939	0.505	1.74	0.842	1	lm.nb	Costimulatory Signaling, Immune Cell Adhesion and Migration, Lymphoid Compartment	NM_001037631.2:392
H2AFX	0.0478	0.242	-0.427	0.523	1.03	0.744	1.44	0.844	1	lm.nb	Cell Proliferation, DNA Damage Repair, Epigenetic Regulation, Metabolic Stress	NM_002105.2:521
RAD51C	-0.0526	0.271	-0.585	0.479	0.964	0.667	1.39	0.847	1	lm.nb	Cell Proliferation, DNA Damage Repair	NM_058216.2:15
IRF7	0.038	0.208	-0.369	0.445	1.03	0.774	1.36	0.855	1	lm.nb	Interferon Signaling	NM_004029.2:1705
DEPTOR	0.0527	0.289	-0.514	0.619	1.04	0.7	1.54	0.856	1	lm.nb	Autophagy, Metabolic Stress	NM_001283012.1:1141
NEIL1	0.056	0.31	-0.551	0.663	1.04	0.683	1.58	0.857	1	lm.nb	DNA Damage Repair	NM_024608.2:1675
GBP2	0.051	0.286	-0.51	0.612	1.04	0.702	1.53	0.859	1	lm.nb	Interferon Signaling	NM_004120.4:1744
CD3D	-0.069	0.393	-0.839	0.701	0.953	0.559	1.63	0.861	1	lm.nb	Costimulatory Signaling, Lymphoid Compartment	NM_000732.4:127
NF1	0.0317	0.181	-0.324	0.387	1.02	0.799	1.31	0.862	1	lm.nb	MAPK	NM_000267.3:1260
TLR9	-0.0666	0.395	-0.841	0.708	0.955	0.558	1.63	0.867	1	Wald		NM_017442.2:985
RAD51	0.0735	0.441	-0.79	0.937	1.05	0.578	1.91	0.868	1	Wald	Cell Proliferation, DNA Damage Repair	NM_133487.3:1570
MAML2	0.0362	0.222	-0.399	0.472	1.03	0.758	1.39	0.871	1	lm.nb	Notch Signaling	NM_032427.1:4125
TLR8	0.0605	0.374	-0.673	0.794	1.04	0.627	1.73	0.872	1	lm.nb	Myeloid Compartment	NM_138636.4:2210
SH2D1A	-0.0584	0.365	-0.774	0.658	0.96	0.585	1.58	0.873	1	lm.nb		NM_001114937.2:418
CD79B	0.0613	0.388	-0.698	0.821	1.04	0.616	1.77	0.875	1	Wald	Lymphoid Compartment	NM_001039933.1:884
PRF1	-0.0601	0.38	-0.805	0.685	0.959	0.572	1.61	0.875	1	Wald	Cytotoxicity, Lymphoid Compartment	NM_001083116.1:631
CXCR6	-0.0646	0.414	-0.876	0.747	0.956	0.545	1.68	0.876	1	Wald	Cytokine and Chemokine Signaling	NM_006564.1:97
GBP4	-0.0584	0.379	-0.802	0.685	0.96	0.574	1.61	0.878	1	lm.nb	Interferon Signaling	NM_052941.4:1761
VTCN1	0.0602	0.391	-0.707	0.827	1.04	0.613	1.77	0.878	1	lm.nb	Costimulatory Signaling, Immune Cell Adhesion and Migration	NM_001253849.1:871
CLECL1	-0.0521	0.345	-0.729	0.625	0.965	0.603	1.54	0.881	1	Wald	Immune Cell Adhesion and Migration	NM_172004.3:357
LAMC2	0.105	0.732	-1.33	1.54	1.08	0.398	2.91	0.887	1	loglinear	Matrix Remodeling and Metastasis, PI3K-Akt	NM_005562.2:1027
WDR76	0.0641	0.452	-0.823	0.951	1.05	0.565	1.93	0.888	1	Wald		NM_024908.3:1875
ITPK1	0.0298	0.215	-0.392	0.451	1.02	0.762	1.37	0.89	1	lm.nb	Angiogenesis	NM_001142593.2:958
TYMP	0.0302	0.219	-0.398	0.459	1.02	0.759	1.37	0.891	1	lm.nb	Angiogenesis	NM_001113755.2:645
IL16	-0.0284	0.213	-0.446	0.389	0.981	0.734	1.31	0.895	1	lm.nb	Cytokine and Chemokine Signaling	NM_004513.4:1262
BCL6B	0.0348	0.262	-0.479	0.549	1.02	0.717	1.46	0.895	1	lm.nb	Apoptosis	NM_181844.3:608
TNFRSF4	0.0491	0.374	-0.683	0.782	1.03	0.623	1.72	0.896	1	Wald	NF-kappaB Signaling	NM_003327.3:981
HLA-DRB5	0.146	1.13	-2.08	2.37	1.11	0.237	5.17	0.898	1	loglinear	Antigen Presentation, Costimulatory Signaling, Immune Cell Adhesion and Migration, Interferon Signaling	NM_002125.3:135
RPL23	-0.0238	0.187	-0.389	0.342	0.984	0.763	1.27	0.899	1	lm.nb		NM_000978.3:100
BRD4	0.0218	0.171	-0.313	0.357	1.02	0.805	1.28	0.899	1	lm.nb	Epigenetic Regulation	NM_001330384.1:2083
KLRB1	0.0428	0.341	-0.625	0.711	1.03	0.648	1.64	0.9	1	lm.nb	Cytotoxicity, Lymphoid Compartment	NM_002258.2:85
HLA-DRB1	-0.0314	0.252	-0.526	0.463	0.979	0.694	1.38	0.902	1	lm.nb	Antigen Presentation, Costimulatory Signaling, Immune Cell Adhesion and Migration, Interferon Signaling	NM_002124.3:1016
CD209	-0.0368	0.297	-0.618	0.545	0.975	0.651	1.46	0.902	1	lm.nb		NM_021155.2:1532
PMS2	-0.019	0.161	-0.334	0.296	0.987	0.793	1.23	0.907	1	lm.nb	DNA Damage Repair	NM_000535.6:894
HES1	0.0231	0.197	-0.362	0.408	1.02	0.778	1.33	0.907	1	lm.nb	Notch Signaling	NM_005524.2:860
SIGLEC1	-0.0337	0.301	-0.624	0.556	0.977	0.649	1.47	0.911	1	lm.nb	Immune Cell Adhesion and Migration	NM_023068.3:4559
ITGB8	-0.0451	0.404	-0.837	0.747	0.969	0.56	1.68	0.911	1	lm.nb	Immune Cell Adhesion and Migration, Matrix Remodeling and Metastasis, PI3K-Akt	NM_002214.2:2609
MX1	-0.0438	0.394	-0.816	0.728	0.97	0.568	1.66	0.912	1	lm.nb	Cytotoxicity, Interferon Signaling, Lymphoid Compartment	NM_001144925.2:1369
JAK2	-0.0194	0.175	-0.362	0.323	0.987	0.778	1.25	0.912	1	lm.nb	Cytokine and Chemokine Signaling, Cytotoxicity, Epigenetic Regulation, Interferon Signaling, JAK-STAT Signaling, Lymphoid Compartment, PI3K-Akt	NM_004972.2:455
HLA-A	0.0445	0.413	-0.765	0.854	1.03	0.589	1.81	0.915	1	lm.nb	Antigen Presentation, Immune Cell Adhesion and Migration, Interferon Signaling	NM_002116.7:298
TGFB1	-0.0342	0.322	-0.665	0.597	0.977	0.631	1.51	0.916	1	lm.nb	MAPK, Matrix Remodeling and Metastasis, TGF-beta Signaling	NM_000660.4:1473
CD36	0.0399	0.386	-0.716	0.796	1.03	0.609	1.74	0.918	1	lm.nb	Antigen Presentation, Matrix Remodeling and Metastasis	NM_001001548.2:705
NT5E	0.0277	0.272	-0.505	0.56	1.02	0.705	1.47	0.919	1	lm.nb		NM_002526.3:3526
MSH2	-0.0237	0.233	-0.48	0.433	0.984	0.717	1.35	0.919	1	lm.nb	DNA Damage Repair	NM_000251.1:2514
PDGFA	-0.0271	0.271	-0.557	0.503	0.981	0.68	1.42	0.92	1	lm.nb	MAPK, Matrix Remodeling and Metastasis, PI3K-Akt	NM_033023.4:2390
APOL6	0.0211	0.217	-0.404	0.446	1.01	0.756	1.36	0.923	1	lm.nb		NM_030641.3:289
MAP3K12	0.0432	0.461	-0.861	0.948	1.03	0.55	1.93	0.926	1	Wald	Epigenetic Regulation, MAPK	NM_006301.3:2680
MELK	-0.0224	0.241	-0.495	0.451	0.985	0.709	1.37	0.926	1	lm.nb	Cell Proliferation	NM_014791.2:365
RBL2	-0.0202	0.22	-0.451	0.411	0.986	0.731	1.33	0.927	1	lm.nb	Cell Proliferation, PI3K-Akt, TGF-beta Signaling	NM_001323611.1:1085
CDKN1C	-0.027	0.315	-0.645	0.591	0.981	0.64	1.51	0.932	1	lm.nb	Cell Proliferation	NM_000076.2:1605
CCL5	-0.0244	0.304	-0.62	0.571	0.983	0.651	1.49	0.936	1	lm.nb	Cytokine and Chemokine Signaling, Myeloid Compartment	NM_002985.2:277
BRD3	0.018	0.237	-0.447	0.483	1.01	0.733	1.4	0.94	1	lm.nb	Epigenetic Regulation	NM_007371.3:2621
RAD50	-0.0144	0.191	-0.389	0.36	0.99	0.764	1.28	0.94	1	lm.nb	Cell Proliferation, DNA Damage Repair, Metabolic Stress	NM_005732.3:1357
TAPBPL	0.0122	0.188	-0.357	0.381	1.01	0.781	1.3	0.948	1	lm.nb		NM_018009.4:1425
SHC2	0.0267	0.42	-0.796	0.849	1.02	0.576	1.8	0.95	1	lm.nb	Cytokine and Chemokine Signaling, MAPK	NM_012435.2:681
TGFB3	-0.0221	0.359	-0.726	0.682	0.985	0.604	1.6	0.951	1	lm.nb	MAPK, Matrix Remodeling and Metastasis, TGF-beta Signaling	NM_001329938.1:262
MKI67	0.0148	0.252	-0.479	0.509	1.01	0.717	1.42	0.953	1	lm.nb	Cell Proliferation	NM_002417.2:2005
CCNE1	0.0127	0.275	-0.526	0.551	1.01	0.695	1.47	0.963	1	Wald	Angiogenesis, Cell Proliferation, Metabolic Stress, PI3K-Akt	NM_001238.1:1155
CEP55	0.0181	0.393	-0.753	0.789	1.01	0.593	1.73	0.964	1	lm.nb	Cell Proliferation	NM_018131.3:570
CD45RB	-0.0126	0.3	-0.601	0.576	0.991	0.659	1.49	0.967	1	lm.nb		ENST00000367367.1:131
PIAS4	-0.00639	0.156	-0.313	0.3	0.996	0.805	1.23	0.968	1	lm.nb	Cell Proliferation, DNA Damage Repair, JAK-STAT Signaling	NM_015897.2:454
ID4	0.0151	0.372	-0.715	0.745	1.01	0.609	1.68	0.968	1	lm.nb	TGF-beta Signaling	NM_001546.3:2048
OASL	-0.0149	0.401	-0.801	0.771	0.99	0.574	1.71	0.97	1	Wald	Interferon Signaling	NM_003733.2:1570
EPM2AIP1	-0.00449	0.123	-0.245	0.236	0.997	0.844	1.18	0.971	1	lm.nb		NM_014805.3:1322
HLA-DMB	-0.00719	0.246	-0.489	0.475	0.995	0.713	1.39	0.977	1	lm.nb	Antigen Presentation, Immune Cell Adhesion and Migration	NM_002118.3:20
LGALS9	0.007	0.282	-0.546	0.56	1	0.685	1.47	0.98	1	lm.nb		NM_002308.3:1206
CXCL10	-0.0148	0.696	-1.38	1.35	0.99	0.385	2.55	0.983	1	loglinear	Cytokine and Chemokine Signaling, Lymphoid Compartment	NM_001565.3:122
CD276	0.0026	0.216	-0.42	0.425	1	0.747	1.34	0.99	1	lm.nb	Immune Cell Adhesion and Migration	NM_001024736.1:2119
COL11A2	-0.0403	3.41	-6.72	6.64	0.972	0.00946	100	0.991	1	Wald	Matrix Remodeling and Metastasis	NM_001163771.1:516
NOTCH1	0.00201	0.185	-0.36	0.364	1	0.779	1.29	0.991	1	lm.nb	Notch Signaling	NM_017617.3:2999
FCGRT	0.00178	0.177	-0.345	0.349	1	0.787	1.27	0.992	1	lm.nb		NM_004107.4:1260
PIK3CG	0.00236	0.241	-0.471	0.475	1	0.722	1.39	0.992	1	lm.nb	Cytokine and Chemokine Signaling, Hypoxia, Immune Cell Adhesion and Migration, JAK-STAT Signaling, MAPK, Metabolic Stress, PI3K-Akt	NM_001282426.1:1805
IFIH1	-0.00218	0.269	-0.529	0.525	0.998	0.693	1.44	0.994	1	lm.nb	Cytotoxicity, Interferon Signaling	NM_022168.3:3250
PSMB5	0.000809	0.151	-0.296	0.297	1	0.815	1.23	0.996	1	lm.nb	Antigen Presentation, Apoptosis, Cell Proliferation, Costimulatory Signaling, Hedgehog Signaling, NF-kappaB Signaling	NM_001130725.1:426
COL4A5	0.00085	0.262	-0.513	0.515	1	0.701	1.43	0.997	1	lm.nb	Matrix Remodeling and Metastasis, PI3K-Akt	NM_000495.4:1714
